# Supplementary material for: Heritable DNA methylation marks associated with susceptibility to breast cancer
Source: Nat Commun. 2018 Feb 28;9:867. doi: 10.1038/s41467-018-03058-6 (PMC5830448; doi:10.1038/s41467-018-03058-6)
Supplement: Supplementary file 4 — Supplementary Data 1 [file 41467_2018_3058_MOESM4_ESM.xlsx]

## Sheet: Sheet1
probe	delta.l	l.mix	l.mendel	mu0	sd0	mu1	sd1
cg03951394	296.579	-313.287	-16.708	2.7465	0.2219	-0.6121	0.0804
cg01832487	288.5	-205.13	83.3694	0.9394	0.146	3.604	4.6376
cg15576576	286.602	-213.149	73.4522	0.5085	0.1337	-1.1319	3.3522
cg04060356	275.233	-278.253	-3.0202	-3.8725	0.2106	0.4676	0.1202
cg21601498	264.787	-253.836	10.9518	-3.6342	0.2097	-0.5496	0.1169
cg08757148	263.2	-279.607	-16.407	-3.5446	0.231	-0.278	0.0883
cg20238978	253.71	-185.636	68.0746	-3.2454	0.1487	-2.1145	3.6871
cg06578063	250.824	-289.752	-38.9279	4.2103	0.2463	0.2301	0.0902
cg04333867	250.496	-370.209	-119.713	3.3649	0.3328	-1.4225	4.1085
cg06830210	249.639	-294.175	-44.5359	4.2569	0.2681	0.2245	0.0719
cg26479305	249.557	-250.175	-0.6173	3.1292	0.2128	-0.0637	0.0694
cg14711243	249.18	-296.397	-47.2174	-4.025	0.2638	0.0662	0.141
cg07745999	247.892	-291.405	-43.5135	4.0724	0.2698	-0.0529	0.1639
cg03310479	246.101	-314.646	-68.5458	3.5702	0.2631	-1.1738	1.9174
cg19478280	244.923	-281.79	-36.8673	3.897	0.2519	0.1319	0.1169
cg12426467	239.709	-263.843	-24.1344	4.0602	0.2336	-0.6654	2.7558
cg08346664	239.552	-327.029	-87.4772	-3.5088	0.3086	0.5076	0.1725
cg18696632	237.995	-286.706	-48.7104	-3.1974	0.2083	0.1328	1.029
cg01695532	234.897	-320.487	-85.59	4.4965	0.2979	0.38	0.1898
cg00986825	234.066	-331.399	-97.3326	2.8643	0.3076	-0.4355	0.1223
cg18618674	232.887	-269.611	-36.7242	3.8241	0.2295	-0.1161	1.1581
cg10098373	232.147	-241.615	-9.4685	3.1342	0.2305	-0.2669	0.0712
cg23187255	231.295	-282.412	-51.1173	3.7312	0.2612	-0.8077	2.7048
cg04838988	230.071	-293.977	-63.9064	-2.938	0.2356	0.5619	3.2729
cg15402732	229.849	-260.423	-30.5739	3.5604	0.247	-0.308	0.1238
cg17336044	229.425	-315.547	-86.1222	3.7069	0.2535	0.2031	0.8257
cg09464735	228.813	-206.221	22.5921	2.9044	0.1751	5.0545	2.6732
cg03737984	227.166	-125.428	101.738	-3.3713	0.1449	-0.2698	0.0685
cg16208863	226.985	-208.2	18.7845	2.732	0.1951	-0.4378	2.608
cg19878076	226.18	-226.956	-0.7766	3.3509	0.2171	0.0766	0.1399
cg04166638	226.168	-234.956	-8.7873	2.7511	0.2096	-0.5174	0.0781
cg03923277	223.922	-334.305	-110.383	-0.1035	0.2425	-3.8271	0.8026
cg05481961	222.643	-292.788	-70.145	3.6467	0.2745	0.4021	0.106
cg05023707	222.071	-262.562	-40.4908	3.6761	0.2395	-0.4539	1.5684
cg17186418	221.319	-280.778	-59.4598	3.6735	0.278	-0.0297	0.1342
cg18451982	219.838	-213.174	6.6638	3.0778	0.2199	-0.1516	0.0962
cg05460975	219.365	-261.54	-42.1745	3.3721	0.2184	0.063	0.5524
cg01209642	218.352	-228.252	-9.8995	-4.2017	0.2322	-0.3381	0.2033
cg12067015	218.168	-321.916	-103.748	3.6619	0.2975	0.2133	0.1869
cg25721040	217.486	-287.793	-70.3062	4.1088	0.2863	0.2261	0.1806
cg05973084	216.302	-232.156	-15.8547	-3.7837	0.2316	0.1304	0.5155
cg09686298	215.241	-223.918	-8.6774	3.4222	0.2268	0.4579	0.1635
cg02607124	214.697	-308.839	-94.1425	2.8142	0.2522	-0.2933	1.5748
cg21903981	214.261	-398.234	-183.974	3.7716	0.334	-0.4825	0.8402
cg00241432	213.155	-271.252	-58.0969	3.8296	0.2846	0.3995	0.1341
cg01818594	212.881	-286.697	-73.8164	-4.2802	0.3085	0.2846	0.1234
cg09142135	211.31	-221.081	-9.7715	3.078	0.2271	-0.145	0.0946
cg02288345	211.297	-315.028	-103.731	3.4012	0.2447	-0.1112	0.6957
cg26879339	210.622	-255.84	-45.218	4.0733	0.276	0.1865	0.1341
cg20426275	210.393	-377.082	-166.689	3.6102	0.243	0.0261	1.5349
cg05273049	209.428	-375.949	-166.521	-3.1812	0.363	1.0595	0.5827
cg18828268	209.276	-300.173	-90.8974	3.4099	0.2452	0.4534	0.637
cg26287080	206.809	-296.577	-89.7679	2.8881	0.3235	-3.5448	0.2735
cg24415293	203.359	-275.625	-72.2655	3.7781	0.2631	0.2818	1.7668
cg11792616	201.926	-225.294	-23.3689	3.6366	0.2403	0.5306	0.137
cg24014990	201.706	-265.143	-63.4369	3.7965	0.2734	0.4027	0.144
cg22621913	200.777	-191.283	9.4942	2.858	0.2134	-0.1882	0.0792
cg12558269	197.91	-170.43	27.4802	0.6518	0.1969	-1.8349	3.6574
cg07315018	197.735	-101.497	96.2386	0.5556	0.142	-2.2366	0.1206
cg25758996	196.936	-264.101	-67.165	3.7945	0.3049	0.2749	0.1196
cg12444845	195.991	-312.116	-116.125	-3.9143	0.3296	-7.8401	2.6612
cg11664379	195.625	-169.491	26.1347	0.3264	0.1859	1.2183	3.1154
cg18001722	195.553	-318.389	-122.836	3.8265	0.2749	0.4433	0.6876
cg01470456	193.282	-252.003	-58.7211	3.592	0.2588	0.545	0.1778
cg23450377	193.071	-277.161	-84.0905	3.4596	0.2854	0.1005	0.136
cg04334751	192.304	-277.447	-85.1423	4.0113	0.2918	0.356	0.5834
cg21456300	191.903	-334.197	-142.294	2.725	0.2912	-0.7212	1.3641
cg25483123	191.372	-270.829	-79.4571	2.9505	0.2811	0.0467	0.1692
cg09483595	189.815	-315.335	-125.519	3.2565	0.2963	-0.1147	1.1291
cg19367293	189.76	-318.184	-128.424	2.734	0.2304	-0.2364	0.7317
ch.14.83852056F	189.666	-257.801	-68.1351	-3.6187	0.2762	-0.8838	3.495
cg20263392	188.88	-178.432	10.4487	1.2503	0.2117	5.1176	3.542
cg03697766	188.666	-259.875	-71.209	3.6355	0.3	0.0478	0.081
cg16590643	188.488	-281.641	-93.1534	3.2296	0.3469	-0.3437	0.0809
cg16926920	187.47	-230.407	-42.9377	3.1191	0.2524	0.233	0.1283
cg11650874	187.111	-266.767	-79.6562	1.2082	0.225	-1.2278	1.8158
cg20126741	186.817	-184.422	2.396	3.2325	0.2048	0.2796	0.2201
cg06309629	185.699	-169.319	16.3808	3.1612	0.2127	-0.1782	0.1048
cg10979923	185.513	-166.246	19.2671	2.3207	0.2031	-0.5182	0.1392
cg17704839	183.907	-271.193	-87.2863	1.5825	0.2957	-2.1038	1.6041
cg24884145	182.181	-253.423	-71.2423	-3.8852	0.2798	-1.2428	3.937
cg20648333	181.553	-177.791	3.7623	2.9292	0.2083	0.129	1.008
cg09655876	179.393	-305.191	-125.798	5.471	0.3889	0.8317	0.0915
cg01393340	179.312	-302.978	-123.665	-3.688	0.3366	-0.3543	0.2499
cg26790209	177.031	-260.212	-83.1815	3.0854	0.3083	-0.1437	0.1621
cg11902380	176.595	-308.957	-132.363	3.3404	0.2963	0.1692	1.342
cg01840459	176.375	-205.936	-29.5611	-3.9898	0.2474	-0.8167	3.8241
cg13976154	175.782	-280.036	-104.254	3.3357	0.3292	0.2346	0.1567
cg17529716	174.923	-274.686	-99.7627	3.8822	0.3139	-0.295	1.686
cg21920469	174.905	-274.398	-99.4933	3.0326	0.2502	0.3371	1.4278
cg13659933	173.472	-222.525	-49.053	4.0219	0.2625	0.401	0.8654
cg24048283	173.457	-244.974	-71.5176	2.9753	0.2809	0.4307	0.1667
cg14373797	173.435	-338.014	-164.579	3.438	0.3852	-0.0744	0.1584
cg27645345	172.692	-185.346	-12.6537	1.07	0.2399	5.3454	3.5193
cg16097532	172.448	-210.341	-37.8933	1.5358	0.2156	-0.4289	1.9499
cg10933457	171.316	-265.918	-94.602	4.1715	0.3013	1.4984	2.8818
cg26724798	170.931	-286.005	-115.074	2.8908	0.2647	0.4088	1.9749
cg08211051	170.621	-168.499	2.1218	2.1509	0.2224	-0.4954	0.0886
cg17707870	169.563	-368.954	-199.391	-4.4591	0.4558	0.0041	1.1602
cg19205037	169.483	-222.66	-53.1767	3.2251	0.2844	-0.043	0.1156
cg19446385	169.187	-256.607	-87.4196	2.5145	0.3108	-0.3547	0.1219
cg03565013	169.174	-212.2	-43.0252	3.3342	0.2686	-1.9682	0.9292
cg12759909	168.826	-166.316	2.51	-0.5521	0.159	-1.9515	1.1498
cg23075597	168.751	-306.257	-137.505	3.8246	0.4001	0.0909	0.148
cg06903658	168.645	-283.722	-115.076	4.4865	0.3669	0.5164	0.1334
cg17861914	168.588	-251.786	-83.1981	3.6274	0.2482	1.1036	1.3342
cg10705251	168.3	-190.707	-22.4067	3.5244	0.241	0.6598	2.9962
cg14023020	167.968	-415.752	-247.784	-3.581	0.5005	1.3247	1.2328
cg00981737	167.923	-220.065	-52.1421	3.1966	0.2702	0.4045	0.2049
cg16774528	167.576	-269.17	-101.594	3.0731	0.2585	0.8178	1.86
cg01085553	167.043	-263.52	-96.4765	3.9132	0.2746	1.2026	1.7049
cg08448170	166.988	-204.869	-37.8805	2.7929	0.2646	-0.1473	0.1922
cg10204861	166.865	-93.1498	73.7153	2.1937	0.1515	0.2747	0.8418
cg11660879	166.824	-222.854	-56.0304	-2.9585	0.2877	1.4914	4.2617
cg19657945	166.427	-266.51	-100.083	4.124	0.3506	0.7576	0.1548
cg10659447	165.958	-199.881	-33.9236	3.0373	0.251	6.8353	2.4728
cg13284789	165.554	-306.762	-141.208	3.4085	0.3039	0.2887	0.6834
cg11594160	164.73	-333.202	-168.472	3.7563	0.4565	0.0862	0.1202
cg00371891	164.678	-179.934	-15.256	-4.7879	0.2223	-2.812	2.3428
cg26966001	164.669	-175.154	-10.4852	2.664	0.2079	0.3796	0.1558
cg27655855	164.469	-299.125	-134.656	3.2127	0.2377	0.7812	1.1658
cg22285671	164.045	-214.335	-50.2899	3.2429	0.2805	-0.0179	0.0978
cg15591727	163.019	-311.542	-148.523	2.8591	0.2863	0.0649	0.6078
cg03206401	162.613	-395.247	-232.634	0.5566	0.4175	-4.1033	0.8866
cg27577424	162.154	-238.833	-76.6787	3.5605	0.298	0.3337	0.3214
cg09329516	162.153	-343.913	-181.761	-0.0837	0.4586	5.5167	1.022
cg26161528	162.112	-257.584	-95.4719	3.1886	0.3351	-0.1371	0.1154
cg15415094	161.725	-225.594	-63.8691	4.1342	0.3239	-0.5613	0.0684
cg08561079	160.58	-212.705	-52.1248	2.9527	0.2754	-1.1292	0.2758
cg02562299	160.506	-238.242	-77.7367	3.7467	0.3074	0.7023	0.1329
cg24406771	160.427	-296.251	-135.825	2.9012	0.2971	0.3075	1.9906
cg09366587	159.838	-202.798	-42.9598	3.3434	0.275	0.0823	0.1347
cg12921992	159.714	-168.778	-9.0644	-4.2371	0.219	-6.6671	2.255
cg27432604	159.605	-278.334	-118.73	3.5878	0.3571	0.5622	0.157
cg26558664	159.388	-295.706	-136.318	3.0192	0.4048	-0.9152	3.4975
cg01847062	159.317	-272.274	-112.957	3.1173	0.3746	-1.1689	0.3672
cg04704414	158.941	-176.882	-17.9406	2.4202	0.2336	-0.3064	0.141
cg25282454	158.819	-268.329	-109.51	1.443	0.1997	-0.7019	1.043
cg17086579	158.441	-258.372	-99.931	4.6523	0.3197	1.5754	1.0105
cg15975282	158.211	-189.741	-31.5299	-4.2	0.2329	-6.5022	2.3901
cg10426370	157.766	-331.408	-173.642	1.581	0.2953	-0.7627	2.3262
cg25802487	157.741	-243.394	-85.6526	2.9003	0.2136	0.9014	1.1263
cg19818308	157.532	-265.127	-107.595	0.2843	0.225	-1.473	1.8297
cg25307371	157.214	-299.137	-141.923	-4.1341	0.4154	-0.1891	0.1681
cg09402314	157.09	-181.265	-24.1748	3.2345	0.2607	0.098	0.1276
cg08730743	157.08	-163.868	-6.7873	3.4448	0.2261	0.1497	1.2577
cg24239642	156.763	-246.593	-89.8295	3.6904	0.2994	0.5212	0.427
cg14815609	156.415	-258.687	-102.272	3.4824	0.2966	0.4252	1.1602
cg13996562	156.386	-240.276	-83.8895	3.5625	0.3263	0.0615	0.0913
cg16295156	156.365	-235.834	-79.4689	-0.0054	0.2159	-1.6681	1.4995
cg16891165	156.315	-269.05	-112.736	3.8819	0.3828	0.7418	0.1287
cg07283849	156.08	-277.481	-121.4	-0.6366	0.3259	-3.7969	1.7918
cg16730716	155.155	-335.846	-180.691	2.8658	0.3517	-0.249	1.2073
cg00901574	154.91	-160.928	-6.018	3.4639	0.2405	-0.5306	0.1228
cg10924085	154.692	-241.524	-86.8326	4.2223	0.3037	0.3246	0.803
cg15227302	154.083	-146.686	7.3961	-4.0435	0.2234	-0.3303	0.0876
cg10205642	153.998	-100.5	53.4976	-3.4104	0.162	-4.9707	1.7845
cg23069046	153.891	-196.383	-42.4917	2.6106	0.2687	-0.0812	0.1162
cg04324509	153.627	-170.191	-16.5645	1.6555	0.2389	4.9391	3.026
cg25552548	153.456	-306.932	-153.476	3.2533	0.2705	0.7915	1.4909
cg15979214	152.924	-353.691	-200.767	3.9943	0.346	0.9685	2.1635
cg22550799	152.762	-164.776	-12.0144	3.1618	0.2439	0.0095	0.0785
cg09667067	152.542	-237.918	-85.3766	4.443	0.3351	1.0551	0.1296
cg08541649	152.171	-315.815	-163.644	2.8277	0.3358	0.2469	2.3504
cg02415661	152.071	-276.954	-124.883	1.8431	0.2834	-0.5399	1.6563
cg07875385	151.61	-278.574	-126.964	-2.6465	0.3978	0.9956	0.2386
cg17301053	151.415	-199.915	-48.5007	3.1513	0.2976	-0.2231	0.0369
cg27455098	150.939	-275.669	-124.729	3.6992	0.2913	0.9877	0.6434
cg25279100	150.811	-130.449	20.3619	2.7571	0.199	0.1117	0.5545
cg16460157	150.329	-174.968	-24.6394	3.4015	0.2567	0.0586	0.0858
cg07711309	149.992	-282.373	-132.382	2.6121	0.3026	0.2451	1.4533
cg26702098	149.895	-213.007	-63.1124	2.254	0.228	0.0207	0.3432
cg01588993	149.361	-242.53	-93.1692	3.8596	0.3487	0.3579	0.1743
cg23437973	149.196	-203.217	-54.0211	3.0187	0.2563	0.7323	0.6897
cg04368836	149.096	-272.979	-123.883	1.8806	0.3612	-0.3767	0.1075
cg16151960	149.054	-245.809	-96.7553	1.4736	0.2519	-0.4745	1.6667
cg06135765	149.026	-197.072	-48.0454	3.5385	0.2676	0.5519	0.2238
cg03797501	148.391	-100.784	47.607	-3.4863	0.1764	-5.756	2.191
cg05990366	148.274	-405.933	-257.659	3.4268	0.3823	-0.5932	1.5172
cg16004738	147.98	-281.555	-133.576	0.157	0.3025	2.8587	1.7579
cg05438220	147.904	-276.058	-128.155	3.4331	0.2788	1.4048	1.7724
cg15877769	147.696	-344.889	-197.193	3.3938	0.2925	0.4486	1.1501
cg03188793	147.468	-382.789	-235.321	3.9767	0.4349	-0.1116	1.4254
cg08308214	147.417	-151.814	-4.3965	3.698	0.2357	0.431	0.0955
cg11299207	147.304	-109.347	37.9563	-2.6876	0.1789	-4.6459	2.0493
cg20455854	146.791	-294.294	-147.503	-0.3489	0.293	-2.6409	1.8837
cg16797514	146.766	-208.292	-61.5258	4.8532	0.312	0.5631	0.2769
cg14751369	146.495	-249.043	-102.547	4.5479	0.342	0.9043	0.2759
cg06429138	146.472	-277.463	-130.991	4.1403	0.2798	1.7979	1.7204
cg14699765	145.476	-235.424	-89.9484	2.9707	0.2639	0.5166	0.8606
cg21164821	145.121	-91.6003	53.521	-3.4723	0.1706	-5.3639	1.9352
cg13379757	145.029	-229.098	-84.0694	3.2562	0.3203	0.131	0.1127
cg12477724	144.806	-267.696	-122.89	4.0645	0.4083	0.7957	0.1407
cg20706766	144.621	-256.021	-111.4	-0.1833	0.3372	-3.2331	0.2406
cg15016740	144.55	-259.722	-115.172	3.5111	0.3878	0.0998	0.1057
cg21848624	144.539	-333.495	-188.957	2.2392	0.3241	-0.918	1.2044
cg06536614	143.629	-392.374	-248.746	-1.7943	2.1918	0.2034	0.0945
cg08728865	143.562	-152.684	-9.1219	4.0811	0.2474	0.3536	0.0568
cg13263323	143.396	-203.162	-59.7658	4.1813	0.2826	1.0156	0.6907
cg18837178	142.781	-176.418	-33.6368	3.3373	0.2635	0.3098	0.1652
cg15180869	142.69	-213.124	-70.4342	2.7591	0.3048	-0.2476	0.1156
cg11853970	142.656	-199.436	-56.7794	3.0798	0.2749	-0.0617	0.5993
cg24816114	142.35	-223.672	-81.3225	2.8639	0.2624	0.5045	1.0285
cg00589914	141.743	-125.092	16.6513	-4.0342	0.1983	-6.5566	1.6845
cg24725640	141.68	-139.131	3.9137	2.8658	0.2334	-0.0965	0.0574
cg12965198	141.648	-165.656	-24.0086	-3.5217	0.2598	-8.3702	0.6473
cg13530320	141.566	-289.268	-147.701	3.2975	0.4241	-0.019	0.1557
cg18232235	141.446	-369.196	-227.75	3.3831	0.4346	-0.2285	0.4035
cg11342941	141.399	-318.377	-176.978	4.845	0.4448	0.2463	0.5229
cg27179498	140.989	-268.718	-127.729	3.0593	0.2327	0.9226	0.4735
cg24092000	140.684	-252.708	-112.024	4.6447	0.3806	1.2173	0.1141
cg05102869	140.315	-154.479	-14.1643	3.7301	0.2526	-0.0121	0.0713
cg05252158	139.429	-240.903	-101.474	3.0074	0.348	-0.1334	0.1854
cg05851866	139.325	-259.897	-120.573	4.2997	0.3712	0.9775	0.2021
cg22140756	138.758	-382.094	-243.336	4.315	0.4203	0.5233	1.3765
cg12226682	138.467	-188.012	-49.5457	3.0634	0.257	0.872	1.5425
cg22729335	138.301	-320.05	-181.749	-5.0561	0.3961	-1.5916	0.75
cg00356251	138.283	-202.067	-63.7846	3.073	0.2749	-0.1529	0.667
cg19547330	138.261	-222.862	-84.601	3.9081	0.3173	0.9143	0.2086
cg04768488	138.101	-336.274	-198.173	3.6532	0.3155	0.647	1.4242
cg00857921	137.725	-208.292	-70.5671	-0.3154	0.2317	-1.994	1.4289
cg22874046	137.509	-157.757	-20.2483	-4.6035	0.247	-9.0747	1.3591
cg05227844	137.24	-163.577	-26.3377	3.8611	0.2663	0.4724	0.1619
cg21544585	137.184	-241.795	-104.612	2.2979	0.2908	-0.2311	0.3539
cg11261264	137.157	-208.2	-71.0425	3.2591	0.3096	0.6301	0.1519
cg07146321	136.8	-383.224	-246.424	3.8671	0.3143	0.8026	1.6734
cg12095324	136.605	-229.031	-92.426	2.6186	0.3174	4.3343	3.454
cg18981758	136.595	-148.104	-11.5092	3.6453	0.2303	0.4899	0.6195
cg16981421	136.572	-198.591	-62.019	4.2351	0.3084	1.1387	0.1864
cg07542540	136.458	-329.686	-193.228	3.3916	0.5211	-0.2211	0.1029
cg16988166	136.277	-126.492	9.7845	2.7065	0.2125	5.0556	2.5896
cg17246714	136.214	-183.233	-47.0184	-2.7975	0.2854	0.4649	3.7087
cg06503716	135.65	-169.497	-33.8466	3.1852	0.2635	-0.0194	0.0773
cg01043196	135.614	-249.15	-113.536	3.1544	0.3545	-0.1929	1.6503
cg17138037	135.614	-96.2262	39.3874	2.9681	0.1961	-0.4808	0.0709
cg00474091	135.49	-291.331	-155.841	2.9688	0.2816	0.845	1.6495
cg21885638	135.413	-216.689	-81.2756	2.271	0.225	0.435	1.1097
cg24720621	135.279	-165.518	-30.2399	3.0947	0.2518	0.0553	0.8528
cg19301501	134.879	-268.2	-133.321	2.6929	0.3038	0.0708	0.8924
cg05144208	134.87	-190.98	-56.1106	3.733	0.3049	-0.1395	0.0744
cg23889112	134.468	-344.863	-210.395	-5.4121	0.3996	-1.8544	1.0843
cg18584440	134.362	-363.809	-229.447	3.562	0.4145	0.0683	1.1937
cg07933035	134.276	-130.844	3.4316	3.4714	0.2284	0.1285	0.126
cg15479572	134.192	-246.084	-111.892	3.8508	0.3493	0.418	0.8589
cg20958600	133.946	-120.888	13.0587	1.8589	0.2124	-0.4562	0.0952
cg16578226	133.676	-297.217	-163.541	4.2053	0.2272	2.2854	1.6498
cg20094066	133.544	-213.538	-79.9947	3.1943	0.2277	1.504	1.1411
cg19933833	133.506	-145.908	-12.4022	-4.5101	0.2249	-6.1925	2.1436
cg26269196	133.392	-170.483	-37.091	3.7252	0.2863	0.2557	0.0481
cg14200678	133.366	-271.791	-138.425	3.6318	0.3277	0.5835	0.7642
cg05231837	133.043	-201.063	-68.0193	3.2456	0.2819	0.842	1.3807
cg26334518	133.004	-196.602	-63.5985	3.887	0.2924	0.8033	0.1759
cg23173910	132.914	-166.697	-33.7839	3.1348	0.2621	0.0047	0.1428
cg00141688	132.527	-258.197	-125.67	2.1058	0.3822	7.4919	1.0325
cg11155002	132.369	-144.976	-12.6071	2.6364	0.2398	0.0788	0.1876
cg16146060	132.295	-173.926	-41.6308	2.7804	0.2742	-0.4229	0.3132
cg01869224	131.938	-239.782	-107.844	2.6742	0.2338	0.7962	1.0199
cg21620953	131.865	-189.115	-57.2501	3.3562	0.2847	5.9987	2.572
cg09392911	131.672	-156.941	-25.2692	3.3281	0.2567	0.308	0.15
cg26933683	131.579	-233.793	-102.214	0.2402	0.2587	-1.6227	1.4929
cg08441314	131.454	-234.217	-102.763	0.7958	0.2463	-0.6917	1.5928
cg04367395	131.31	-246.38	-115.07	3.0165	0.3802	-0.2954	0.08
cg23705155	131.3	-198.008	-66.7086	4.1234	0.3287	0.606	0.0946
cg09860050	131.082	-225.553	-94.4702	1.9769	0.2328	0.5769	1.6331
cg18235835	130.804	-174.927	-44.1223	4.1652	0.258	1.97	2.0326
cg14206983	130.797	-116.049	15.8677	2.9486	0.21	-0.105	0.1035
cg04230579	130.613	-272.812	-142.199	3.0514	0.2686	0.8445	1.3157
cg16283179	130.428	-114.658	16.1347	2.171	0.205	-0.4929	0.0532
cg21029167	130.398	-159.513	-29.1155	3.245	0.2272	1.5066	1.2949
cg06667178	130.192	-126.15	4.1569	2.7781	0.2296	0.0147	0.0555
cg04334422	130.128	-257.619	-127.492	4.256	0.3296	1.8362	1.7072
cg22680073	129.735	-235.008	-105.273	1.0696	0.2662	-0.8046	1.5342
cg02059952	129.522	-151.256	-20.3975	3.5096	0.2475	6.791	2.6646
cg23963229	129.35	-200.909	-71.5588	3.986	0.2595	1.8563	1.6658
cg10386924	129.175	-140.819	-11.6442	2.9518	0.2486	-0.1008	0.0897
cg01948226	128.755	-237.731	-108.976	3.5964	0.2252	2.3606	1.7156
cg23837191	128.679	-200.578	-71.8994	-3.7678	0.2837	-1.3536	1.3649
cg14219896	128.665	-166.178	-37.5128	3.1903	0.2709	0.3764	0.1606
cg21445911	128.514	-280.658	-152.144	3.2075	0.4225	0.0021	0.1162
cg00490603	128.494	-329.104	-200.61	3.6788	0.4035	0.215	1.3625
cg05374044	128.435	-271.693	-143.258	2.4935	0.3142	0.2777	1.7265
cg16818361	128.15	-205.678	-77.5272	3.5115	0.2946	0.9858	1.2751
cg13684807	127.841	-318.359	-190.518	2.5606	0.3794	-0.3319	1.0894
cg27142656	127.662	-186.163	-58.5002	2.8528	0.2155	1.3132	1.121
cg17875760	127.526	-126.254	1.2715	3.1971	0.2088	4.9674	1.7967
cg11954230	127.179	-132.351	-5.1722	-4.3973	0.2448	-0.2908	0.023
cg09861075	127.089	-106.674	20.4155	3.3015	0.1986	1.5324	1.7147
cg26475594	126.931	-224.394	-97.463	4.062	0.2664	2.218	1.3895
cg04411337	126.817	-158.545	-31.7282	3.1814	0.2422	1.0132	1.4317
cg08887025	126.293	-278.186	-151.893	1.4829	0.3346	-1.3052	0.7937
cg24682316	126.103	-238.201	-112.098	-4.461	0.358	-7.4749	3.1751
cg00312985	126.049	-137.757	-11.7075	4.2228	0.2503	0.1586	0.0764
cg06961025	126.019	-180.648	-54.6286	3.4422	0.2942	0.6544	0.1071
cg07078747	126.018	-169.407	-43.3898	3.5469	0.2664	0.3271	0.1922
cg01454815	125.673	-364.07	-238.396	-4.2553	0.5126	0.0171	0.3948
cg01283685	125.543	-232.058	-106.515	1.495	0.2327	-0.4132	0.4854
cg09303582	125.53	-211.402	-85.8719	3.9424	0.3456	0.7353	0.2062
cg11535522	125.404	-134.575	-9.1715	-2.9431	0.2276	-5.3137	2.03
cg05244136	125.231	-83.164	42.0667	-3.7766	0.1724	-4.9986	1.4699
cg13751796	125.109	-170.818	-45.7094	4.464	0.2789	0.4266	0.1651
cg00355673	125.107	-70.3409	54.7657	-3.1175	0.1602	-4.5026	1.4883
cg21662326	125.077	-93.6219	31.4555	-3.9199	0.1917	-6.1721	1.8805
cg10771931	124.866	-404.523	-279.657	3.5972	0.4763	-0.151	0.4938
cg26808510	124.81	-156.776	-31.9664	3.1868	0.2782	-0.0409	0.0265
cg11153768	124.713	-218.535	-93.8216	3.6359	0.3615	0.2847	0.158
cg07952421	124.546	-356.143	-231.596	2.4283	0.4963	-1.2294	0.3263
cg18251767	124.49	-45.9674	78.5229	1.9541	0.168	-0.6397	0.001
cg23963595	124.214	-223.871	-99.6572	-4.825	0.3525	-1.5642	0.2034
cg17682357	123.945	-248.305	-124.36	3.1038	0.2653	1.4335	1.5926
cg02345758	123.781	-236.51	-112.728	4.1254	0.3679	0.9473	0.203
cg00459243	123.709	-280.156	-156.448	1.5756	0.3371	3.8737	1.8396
cg08239041	123.429	-144.68	-21.2508	3.5045	0.2525	0.2149	3.2089
cg27384569	123.399	-205.438	-82.0397	2.9353	0.2985	0.164	0.3367
cg01852095	123.32	-125.187	-1.8676	-0.0438	0.1789	-1.0198	1.0943
cg18811527	123.293	-171.158	-47.8654	3.1589	0.2927	0.0548	0.0936
cg11054397	122.627	-336.034	-213.407	2.7719	0.5532	-0.2348	0.1259
cg18921712	122.441	-187.903	-65.4617	3.5665	0.309	0.6961	0.2071
cg04738028	122.256	-213.094	-90.838	3.9971	0.3027	1.508	1.2397
cg11254439	121.894	-227.678	-105.784	-4.4216	0.3499	-1.089	0.4079
cg10975354	121.811	-364.372	-242.561	-3.2531	0.3548	0.2919	1.472
cg06763706	121.803	-195.541	-73.7383	2.3898	0.3103	6.9353	0.5987
cg08471073	121.774	-123.708	-1.934	3.9278	0.2395	0.074	0.0712
cg23542533	121.49	-205.344	-83.8534	2.5362	0.2312	0.8602	1.113
cg21178254	121.309	-215.909	-94.5997	0.5885	0.2993	-1.2854	1.9227
cg02144874	121.215	-227.239	-106.024	1.673	0.2837	-0.2235	1.4947
cg01802043	121.208	-241.611	-120.403	2.929	0.2788	0.7093	1.1796
cg16674535	121.086	-100.574	20.5112	-3.0673	0.2076	-5.7488	2.2857
cg23693569	121.035	-152.208	-31.1726	2.3728	0.2624	-0.4692	0.0558
cg27376870	120.983	-185.574	-64.5912	2.1499	0.29	-0.2295	0.0867
cg12582896	120.822	-223.26	-102.437	2.3073	0.3598	-1.701	0.1819
cg24508713	120.357	-214.254	-93.8973	-1.3999	0.3309	-3.2233	2.8598
cg06360956	119.999	-315.082	-195.083	-3.973	0.5478	0.5498	0.1684
cg22968622	119.861	-413.677	-293.816	-4.0698	0.8475	-0.2294	0.1419
cg04206665	119.824	-163.818	-43.9941	3.1436	0.2481	1.0414	1.3646
cg13990487	119.654	-163.472	-43.8179	3.2052	0.2657	0.5287	0.7554
cg14093106	119.571	-224.8	-105.228	3.2189	0.3639	0.1457	0.1103
cg13736263	119.396	-148.242	-28.8461	-4.2871	0.2723	-0.0105	0.0655
cg18788725	119.347	-174.882	-55.5348	2.7217	0.2921	-0.1762	0.1691
cg19642727	119.183	-146.967	-27.7842	2.3536	0.2432	-0.1954	0.4436
cg07646083	119.142	-245.112	-125.969	3.3151	0.4336	0.0928	0.0617
cg07311994	119.08	-213.56	-94.4797	3.9444	0.2542	2.2285	1.3751
cg16296017	119.078	-258.545	-139.467	2.2927	0.3136	0.1928	1.6021
cg04834770	118.74	-259.008	-140.268	2.6538	0.2999	0.518	1.1441
cg17855963	118.558	-206.851	-88.2928	3.1525	0.24	1.5344	1.2059
cg23992470	118.403	-235.244	-116.842	4.1661	0.4051	-1.1686	0.1003
cg22771161	118.02	-215.96	-97.9401	2.4769	0.3204	0.2485	0.2823
cg20111269	117.968	-265.959	-147.991	2.8929	0.3353	0.51	1.3707
cg24968869	117.767	-280.828	-163.061	2.8915	0.4288	-0.0261	0.1858
cg14210114	117.644	-287.719	-170.075	2.6913	0.2742	0.7016	1.5255
cg20144487	117.361	-133.441	-16.0803	1.125	0.2248	-0.543	0.1739
cg02038233	117.306	-145.268	-27.962	3.2966	0.2713	-0.1313	0.0578
cg21082678	117.226	-209.047	-91.8201	3.4244	0.2369	1.8864	1.2683
cg11517928	117.158	-160.087	-42.9289	3.5014	0.2885	-0.186	0.0881
cg20095237	117.128	-146.592	-29.4632	3.2577	0.2546	0.5871	1.9463
cg20722353	116.998	-256.207	-139.209	4.4502	0.4101	0.8791	0.1717
cg15631106	116.987	-194.592	-77.6046	3.8212	0.3063	1.4378	2.2667
cg00424800	116.952	-143.053	-26.1005	-3.6975	0.2592	-0.2844	0.2069
cg06084534	116.881	-215.336	-98.4551	3.228	0.2523	1.4546	1.1185
cg11701583	116.733	-145.857	-29.124	-4.3483	0.2607	-0.0814	0.1486
cg03875091	116.706	-150.722	-34.0162	3.5196	0.2611	0.9153	0.0879
cg22826803	116.654	-136.809	-20.1547	3.9191	0.2545	0.5649	0.0881
cg07414422	116.463	-290.626	-174.163	4.1267	0.413	0.9832	1.2986
cg27022201	116.408	-250.797	-134.389	2.7069	0.288	0.6852	1.2947
cg16624284	116.277	-147.679	-31.4016	3.3393	0.2638	0.2688	0.2
cg21230392	115.959	-143.93	-27.9718	3.817	0.2638	0.3853	0.0989
cg13209980	115.947	-150.481	-34.5341	1.9884	0.2606	-0.0719	0.081
cg09937642	115.911	-157.086	-41.1746	3.6331	0.278	-0.1122	0.0961
cg07400741	115.809	-277.173	-161.364	2.9695	0.3405	0.6897	0.2441
cg06944112	115.77	-101.952	13.9561	3.1745	0.222	-0.1706	0.0679
cg24931954	115.758	-135.161	-19.4026	3.1614	0.2605	-0.0775	0.0778
cg25576093	115.662	-226.242	-110.58	3.8489	0.2901	2.095	1.592
cg07675031	115.583	-319.904	-204.321	-0.8175	0.4157	-3.5328	2.1472
cg09295695	115.578	-72.8197	42.7584	-4.1474	0.1831	-6.1807	1.8979
cg23065913	115.503	-162.62	-47.1172	3.6964	0.2934	0.7649	0.1729
cg06941156	115.416	-190.231	-74.8147	4.3453	0.3081	1.243	0.5238
cg18006637	115.341	-203.746	-88.4046	0.1179	0.2558	-1.5635	1.3102
cg22193691	115.302	-244.118	-128.816	2.6208	0.3631	0.1751	0.3506
cg03176810	115.13	-282.151	-167.02	2.135	0.3625	-0.3518	1.718
cg07289587	115.1	-121.45	-6.3497	3.5623	0.2404	0.5316	0.1754
cg16696317	115.065	-275.908	-160.843	-0.5635	0.3325	-2.4061	1.9752
cg07737131	115.034	-236.415	-121.381	3.6114	0.2833	2.6347	2.0689
cg26647771	114.862	-222.638	-107.775	1.3943	0.2719	-0.3948	1.4028
cg18386883	114.823	-129.02	-14.1977	3.9455	0.2546	0.1085	0.048
cg08647419	114.746	-188.882	-74.1359	-2.6357	0.3142	-6.1425	2.9159
cg25140531	114.488	-143.952	-29.4639	2.5151	0.1938	2.3637	1.608
cg16569309	114.183	-458.136	-343.953	3.6975	0.5508	-0.8161	1.906
cg00572504	114.145	-226.575	-112.43	0.7737	0.3705	2.0225	4.2039
cg19952704	113.954	-377.741	-263.787	-4.4233	0.5736	-0.0026	0.7909
cg14286274	113.895	-104.483	9.4121	-4.0372	0.2074	-6.1145	1.7428
cg24676664	113.882	-352.439	-238.557	3.4215	0.5564	0.4616	0.1845
cg14508904	113.873	-79.351	34.5215	-3.2053	0.1864	-5.0467	1.7806
cg16968851	113.832	-372.156	-258.323	4.1302	0.5329	0.3106	1.4223
cg19382191	113.784	-193.863	-80.0784	-0.5654	0.2345	-1.9886	1.2195
cg26387355	113.521	-133.52	-19.9984	3.0806	0.2555	-0.1437	0.2272
cg16623098	113.462	-282.075	-168.613	2.6991	0.4604	-0.2399	0.1212
cg27080119	113.362	-189.562	-76.2	-4.0294	0.3434	0.1656	0.0597
cg13179472	113.322	-258.174	-144.851	1.3604	0.3274	-0.763	1.7391
cg08449361	113.306	-148.212	-34.9062	1.8088	0.2685	-1.0161	2.5964
cg14926149	113.197	-120.666	-7.4688	-3.3438	0.2359	-7.1197	0.1353
cg10991855	113.163	-372.66	-259.497	4.6239	0.6248	0.7961	0.2763
cg24127513	112.903	-214.401	-101.498	3.8978	0.3455	6.7264	3.0016
cg07125829	112.635	-361.602	-248.966	4.2886	0.5111	0.5775	0.6635
cg05720054	112.562	-118.858	-6.2957	3.3224	0.2419	-0.3323	0.159
cg05828893	112.541	-393.088	-280.547	-2.6852	0.6179	1.4271	1.0401
cg24116965	112.524	-293.728	-181.204	2.3721	0.3904	0.0729	2.0596
cg24696067	112.45	-125.28	-11.7853	2.7758	0.2338	0.5519	0.163
cg04621866	112.434	-161.913	-49.4789	3.2952	0.298	0.0804	0.1222
cg01132020	112.349	-191.975	-79.6256	3.6359	0.3108	6.6479	2.1778
cg23713008	112.232	-200.554	-88.3211	1.7976	0.333	4.4395	3.1141
cg23907108	112.195	-244.767	-132.572	0.5604	0.2996	-1.1698	1.6866
cg20014942	112.18	-332.127	-219.946	2.5294	0.4234	-0.5572	1.384
cg09132376	112.114	-253.354	-141.24	3.128	0.3143	1.0219	1.1543
cg14810740	112.059	-82.7021	29.3569	-3.7754	0.1814	-5.1762	1.3915
cg11987802	111.815	-266.7	-154.885	1.284	0.3146	-0.4939	1.6072
cg06854399	111.276	-211.643	-100.367	2.9601	0.3386	-0.1039	0.319
cg14175012	111.209	-151.485	-40.2754	-4.2921	0.2808	-8.5974	0.0968
cg26573807	111.053	-110.897	0.1872	3.4493	0.2221	0.7631	0.996
cg02314394	110.943	-124.104	-13.161	3.8055	0.2417	1.191	1.6315
cg04850059	110.686	-189.498	-78.8112	3.3494	0.3081	1.677	2.6578
cg03372467	110.252	-102.545	7.7073	3.137	0.2166	1.15	1.8428
cg02631868	110.236	-111.64	-0.2203	3.185	0.2307	-0.3052	0.0411
cg22402753	110.17	-217.07	-106.9	2.5786	0.2724	0.9106	1.274
cg12579612	109.908	-126.173	-16.2649	4.3179	0.2597	1.2973	0.0325
cg16364629	109.892	-379.551	-269.659	3.5567	0.432	0.1035	1.321
cg27451118	109.811	-114.854	-5.0436	3.4269	0.2437	0.5453	0.0447
cg12349837	109.731	-238.024	-128.293	3.6409	0.2883	1.6765	1.13
cg19126377	109.551	-176.131	-66.5803	-3.9607	0.3011	-1.0561	0.1628
cg11926460	109.538	-86.8943	22.6439	2.0157	0.2064	-0.207	0.0865
cg10306192	109.442	-473.725	-364.284	-4.4945	0.4327	0.3837	1.8483
cg20862860	109.351	-344.293	-234.942	4.2326	0.6116	0.2522	0.2282
cg24022528	109.339	-362.155	-252.817	3.3814	0.4324	0.0944	1.1246
cg26576978	109.22	-323.873	-214.653	3.4873	0.4396	0.5751	0.3276
cg24933152	109.12	-114.144	-5.024	3.409	0.2329	0.8208	1.4468
cg13875033	109.021	-162.983	-53.962	-0.6237	0.2073	-1.8145	1.0646
cg14285412	108.959	-101.055	7.904	3.3774	0.2297	0.094	0.0278
cg27389908	108.9	-303.96	-195.06	3.4682	0.4298	-0.0428	1.2278
cg15463135	108.857	-108.866	-0.009	3.4844	0.2352	0.0599	0.0644
cg18110333	108.789	-469.512	-360.723	-2.7228	2.7381	0.4586	0.1756
cg21766188	108.581	-172.303	-63.722	2.8109	0.2945	0.2877	0.0736
cg12250062	108.431	-174.203	-65.7715	3.3564	0.3011	0.5178	0.5932
cg11089117	108.309	-297.259	-188.95	3.9384	0.3956	1.6339	1.9015
cg21320242	108.304	-232.628	-124.324	3.5794	0.2426	2.0581	1.1441
cg05967120	108.26	-108.213	0.4075	2.4472	0.2314	0.2607	0.0731
cg27357675	108.088	-196.549	-88.4611	2.3839	0.3105	3.3331	2.8578
cg04169483	108.032	-195.369	-87.337	-0.6316	0.3155	-2.4374	2.4587
cg21588594	108.014	-248.231	-140.217	0.5266	0.2219	-1.0893	0.9532
cg00124993	107.985	-392.543	-284.558	-1.8445	2.108	0.0641	0.1243
cg26062172	107.782	-150.634	-42.8518	1.4328	0.2627	-0.1078	2.0249
cg19835136	107.609	-171.124	-63.515	2.6989	0.3	-0.1161	2.7925
cg26328633	107.476	-397.747	-290.271	-1.4073	2.1641	0.4848	0.1315
cg09035925	107.471	-272.477	-165.006	0.1012	0.3102	-1.7919	1.5452
cg10632656	107.442	-323.368	-215.925	-0.0422	0.4587	-3.1111	0.305
cg10456591	107.42	-302.302	-194.882	2.8962	0.4035	0.3481	1.9574
cg13436968	107.183	-222.997	-115.814	1.9315	0.2683	0.3581	1.3407
cg01042100	107.151	-225.561	-118.409	2.5084	0.2877	0.7441	1.4637
cg15965094	107.139	-215.206	-108.067	3.981	0.2755	2.367	1.3594
cg11637789	107.066	-140.096	-33.0302	3.1324	0.2386	2.1136	1.7397
cg16182685	106.855	-198.176	-91.321	3.9108	0.2841	2.2238	1.4383
cg02173128	106.836	-132.595	-25.7588	3.2496	0.2645	0.0804	0.1825
cg18516898	106.73	-179.9	-73.1705	3.5873	0.2796	0.8179	0.6166
cg00583147	106.709	-165.213	-58.5043	2.6325	0.2075	1.5929	1.2589
cg09228599	106.663	-156.409	-49.7462	1.6133	0.2171	0.3645	1.0074
cg20079306	106.6	-78.8073	27.7929	-3.4627	0.1877	-4.7228	1.453
cg01817885	106.554	-152.903	-46.3488	3.4889	0.2791	0.2867	0.1513
cg20509095	106.552	-191.144	-84.592	-4.6582	0.3444	-9.2229	3.2155
cg27107363	106.492	-203.442	-96.9501	3.3557	0.3253	0.4012	0.2317
cg17378686	106.409	-227.533	-121.124	3.2808	0.2702	1.4002	0.9489
cg27228562	106.291	-137.764	-31.473	4.1439	0.258	1.2323	1.4825
cg15541193	106.287	-167.865	-61.5779	-3.7286	0.2849	-0.7007	0.3392
cg03243965	106.272	-131.525	-25.2526	-4.9854	0.2663	-1.1306	0.0959
cg19273683	106.252	-232.875	-126.623	0.0923	0.2956	-1.32	1.7038
cg01124440	106.18	-191.015	-84.8353	-5.0229	0.3352	-9.1196	2.7879
cg00702577	106.166	-125.527	-19.3611	-3.5384	0.2439	-5.9481	2.2367
cg13897675	106.164	-185.224	-79.0606	3.6366	0.3164	0.6563	0.2887
cg22874652	106.164	-249.924	-143.76	0.5971	0.3196	-1.339	1.6272
cg10966440	106.132	-264.485	-158.352	1.9933	0.3386	-0.1888	1.4072
cg02610474	106.038	-217.595	-111.557	3.5594	0.3898	0.7024	0.1424
cg04458969	106.02	-152.678	-46.6571	-0.1303	0.1967	-1.292	0.9792
cg13612936	105.95	-260.831	-154.881	0.2498	0.3529	-1.9048	1.5943
cg21977256	105.929	-137.594	-31.665	-3.7644	0.2639	-0.9604	1.569
cg25340688	105.903	-411.467	-305.564	-1.5702	2.2965	0.4439	0.1396
cg13894784	105.854	-195.63	-89.776	4.2767	0.32	1.9457	0.179
cg10047041	105.747	-271.601	-165.854	1.9552	0.3501	-0.2845	1.4929
cg13687274	105.737	-163.584	-57.8466	3.3266	0.3059	-0.3396	0.3026
cg11419863	105.712	-195.306	-89.5939	-4.7333	0.3599	0.4719	0.1075
cg03732020	105.405	-190.324	-84.9186	0.2492	0.2423	1.4669	1.2558
cg21092388	105.359	-209.129	-103.769	3.1799	0.2383	1.6252	0.991
cg08144931	105.244	-167.067	-61.8236	3.3389	0.2521	1.8617	1.2895
cg26656977	105.136	-151.727	-46.5902	2.4247	0.282	0.0775	0.2399
cg22850258	105.076	-195.704	-90.6275	2.7685	0.2823	0.8642	1.1871
cg00998735	105.074	-155.777	-50.7027	4.0356	0.3033	0.5242	0.0807
cg10785394	105.037	-152.59	-47.5536	-0.3729	0.229	-1.823	1.1151
cg26843567	104.951	-159.907	-54.9557	3.4066	0.2842	0.9121	0.2228
cg13782322	104.936	-360.382	-255.446	3.104	0.4084	0.1326	0.7651
cg25246894	104.811	-179.583	-74.7725	1.3833	0.2797	-0.2919	0.1541
cg04274758	104.648	-296.664	-192.016	3.7138	0.4685	0.9477	0.3076
cg15287410	104.632	-80.2656	24.3662	2.7759	0.1867	2.0008	1.6076
cg25548582	104.624	-233.665	-129.041	1.5655	0.3081	-0.2967	0.9642
cg16858615	104.558	-171.402	-66.844	-3.4733	0.3163	1.2138	0.2927
cg24813995	104.526	-157.626	-53.1001	0.2596	0.2078	-0.991	0.9927
cg11042320	104.46	-228.727	-124.267	1.8821	0.2933	0.2036	1.4116
cg14431546	104.273	-197.03	-92.757	3.3349	0.2533	1.8051	1.1736
cg13958389	104.214	-245.046	-140.832	1.2406	0.3144	-0.4985	1.5152
cg26294458	104.146	-147.396	-43.2503	4.4098	0.2907	0.2828	0.0832
cg00438309	103.975	-187.396	-83.4212	2.7738	0.3464	-0.1816	0.1268
cg11784631	103.816	-200.145	-96.329	-0.5329	0.2416	-1.7568	1.371
cg08542066	103.808	-395.406	-291.598	3.9979	0.432	0.2832	1.5732
cg22660341	103.756	-297.206	-193.45	3.5522	0.4716	1.1233	0.1262
cg11103393	103.726	-222.399	-118.673	4.8553	0.3817	2.1734	0.2256
cg17651451	103.685	-197.411	-93.7258	0.473	0.2696	-1.1207	1.2921
cg02850468	103.668	-201.821	-98.1528	2.854	0.2508	1.2234	0.9899
cg12826791	103.647	-182.919	-79.2728	3.4768	0.3153	0.2826	0.5455
cg23891700	103.624	-182.303	-78.6794	3.5482	0.2709	2.0014	1.3071
cg03269667	103.527	-201.963	-98.4356	4.0964	0.3272	2.5813	2.3131
cg18093448	103.49	-354.76	-251.27	3.4662	0.5478	0.5987	0.217
cg15451045	103.438	-157.225	-53.7866	2.006	0.1876	0.7852	0.8084
cg20218571	103.292	-416.956	-313.664	3.8192	0.594	-0.4843	1.0321
cg00218893	103.207	-138.18	-34.9728	0.024	0.211	-1.0931	1.0789
cg13878974	103.109	-177.437	-74.3281	3.1765	0.3209	0.4656	2.3087
cg27469925	103.093	-76.9784	26.1147	3.2946	0.2085	0.3979	0.0887
cg05349279	103.011	-128.204	-25.1929	3.9784	0.2716	0.9372	0.0334
cg04456284	102.994	-210.896	-107.902	3.6168	0.3004	1.9869	1.3497
cg17913670	102.843	-224.049	-121.207	2.9869	0.263	2.5812	1.9765
cg25080256	102.785	-208.581	-105.795	3.9355	0.2632	2.4652	1.3315
cg10257693	102.784	-177.083	-74.2988	4.3295	0.3048	7.189	1.8222
cg07883262	102.765	-184.872	-82.1072	2.6542	0.2885	0.4727	0.8221
cg07020979	102.64	-285.192	-182.553	3.2302	0.3278	0.9922	1.3709
cg18857216	102.53	-137.638	-35.1075	-4.0454	0.2574	-2.15	2.276
cg25388939	102.274	-128.386	-26.1124	3.5932	0.2508	1.5872	1.9199
cg16134070	102.226	-234.382	-132.156	1.9135	0.31	-0.0283	1.1199
cg24139835	102.162	-110.961	-8.7999	3.0554	0.2449	-0.4192	0.0746
cg03358735	102.035	-322.442	-220.407	3.2582	0.5501	-0.0262	0.248
cg00310145	102.024	-209.469	-107.445	2.2021	0.2729	0.5293	1.2798
cg22561794	101.96	-230.667	-128.707	3.3757	0.2983	1.4228	1.17
cg02074478	101.919	-46.8798	56.6333	-3.3374	0.1682	-1.8468	1.3492
cg01936013	101.703	-259.257	-157.555	3.43	0.3345	1.5992	1.7311
cg06237151	101.673	-174.54	-72.8677	4.3699	0.3474	0.6389	0.0071
cg26772784	101.61	-182.762	-81.1517	-4.0087	0.3229	-0.7972	0.2161
cg14531564	101.561	-255.637	-154.076	1.007	0.344	3.1494	1.4863
cg22222799	101.518	-436.281	-334.763	3.6203	0.5635	-0.6601	1.5014
cg10632429	101.422	-189.424	-88.0028	-5.6111	0.3454	-8.47	3.019
cg23878260	101.414	-392.326	-290.913	3.516	0.4539	-0.0584	1.5731
cg19289921	101.283	-134.036	-32.7531	2.9381	0.2397	1.5735	1.4022
cg03118417	101.238	-165.139	-63.9012	2.9611	0.2902	0.5938	0.374
cg04507495	101.201	-302.801	-201.6	-3.6612	0.5205	-0.3925	0.2386
cg25929399	100.974	-428.866	-327.892	-4.0182	0.9517	0.5721	0.2302
cg17665505	100.945	-286.348	-185.403	2.6642	0.4052	0.3302	1.8931
cg13473274	100.931	-293.856	-192.925	1.0157	0.424	-1.606	1.8816
cg00352560	100.903	-117.552	-15.6838	3.6883	0.2281	4.4908	2.2035
cg10317175	100.888	-158.68	-57.7924	-0.9194	0.217	-2.145	1.0328
cg13608545	100.709	-257.059	-156.35	0.792	0.3577	-1.1754	1.7812
cg10036686	100.669	-245.96	-145.291	4.0749	0.4217	7.3866	2.6308
cg09422696	100.617	-344.653	-244.036	2.8363	0.3917	-0.1809	0.9959
cg01751917	100.486	-246.69	-146.204	2.6427	0.2988	0.4521	0.9328
cg09953323	100.456	-158.611	-58.1545	3.3096	0.2286	1.9547	0.9764
cg10696876	100.389	-335.268	-234.879	-5.5015	0.5268	-1.9231	0.3751
cg26400491	100.387	-385.305	-284.918	4.0637	0.5168	0.2966	1.252
cg12905654	100.264	-283.601	-183.338	2.8606	0.3408	0.8077	1.3728
cg01242677	100.24	-223.398	-123.159	3.2393	0.2797	1.6589	1.1982
cg23361195	100.145	-226.659	-126.513	-3.4634	0.3768	-4.5885	3.2422
cg19190211	100.08	-235.727	-135.647	2.8154	0.4455	9.0352	0.0545
cg08832190	100.068	-110.207	-10.1395	3.8919	0.2478	0.4939	0.1234
cg23325384	100.022	-272.452	-172.43	1.5804	0.3526	-0.4401	1.6092
cg23581088	99.7967	-227.726	-127.929	3.6101	0.2928	1.7895	1.2384
cg18475728	99.7055	-172.247	-72.5412	4.324	0.3418	0.6346	0.0311
cg25448687	99.6395	-282.934	-183.294	2.2015	0.2921	0.0985	0.8299
cg21177183	99.5993	-260.254	-160.655	3.4	0.3178	1.2635	1.0781
cg17090593	99.5538	-159.421	-59.867	-4.3127	0.2597	-3.428	1.8949
cg03420970	99.4262	-139.786	-40.3602	2.61	0.2687	0.082	0.6079
cg20085953	99.4047	-285.624	-186.219	3.708	0.4122	1.427	1.9871
cg21514997	99.396	-406.913	-307.517	-3.1446	0.622	1.1031	0.9775
cg01904183	99.3372	-236.364	-137.027	-2.8661	0.393	-3.9787	3.6488
cg07952905	99.3171	-112.639	-13.3215	-0.6446	0.182	-1.7538	0.8387
cg01299279	99.2441	-205.663	-106.419	2.4253	0.326	0.2175	0.2719
cg05939560	99.2424	-258.448	-159.205	-0.0935	0.3639	-2.2331	1.5777
cg17978367	99.2201	-124.092	-24.5392	3.8604	0.2454	4.8874	2.5292
cg11313862	99.2155	-227.187	-127.972	1.4411	0.3215	-0.3007	1.503
cg08519134	99.0829	-197.018	-97.9357	2.5554	0.2536	0.9867	0.8553
cg03905369	98.9787	-285.166	-186.188	3.9222	0.5197	0.7656	0.1591
cg03335624	98.9656	-227.902	-128.937	-1.0194	0.3164	-2.8235	1.5409
cg16380681	98.9433	-316.76	-217.817	3.2895	0.4078	0.4856	0.4994
cg18533546	98.9135	-240.06	-141.146	2.3631	0.3294	0.5278	1.5724
cg01313358	98.844	-140.422	-41.5776	-0.0552	0.213	-1.2659	0.9715
cg12818481	98.7165	-148.788	-50.0719	4.1296	0.2968	0.7466	0.168
cg06893302	98.6421	-204.661	-106.019	4.4026	0.3991	0.0822	0.0493
cg21492127	98.551	-271.016	-172.465	2.6338	0.3685	0.0837	0.2979
cg15963062	98.5145	-84.8949	13.6196	2.9353	0.2213	-0.0392	0.1077
cg09370299	98.5043	-200.027	-101.522	4.2156	0.3634	9.306	1.616
cg07024439	98.4913	-259.933	-161.442	2.5742	0.3413	1.1588	2.0879
cg20275244	98.4396	-126.123	-27.6829	3.2156	0.2681	0.5517	0.1228
cg10865887	98.4289	-153.695	-55.2661	4.1895	0.2787	1.9757	1.6791
cg25572062	98.3748	-199.037	-100.662	4.3205	0.3874	0.6558	0.0713
cg26715883	98.2961	-205.902	-107.606	4.0081	0.3806	0.4749	0.1718
cg23390684	97.8429	-270.368	-172.525	2.1136	0.2765	0.2174	1.1433
cg25155053	97.7129	-247.965	-150.252	4.2188	0.4024	2.2699	2.5705
cg14405589	97.6973	-200.188	-102.491	-5.7376	0.3515	-8.638	2.544
cg19149140	97.4365	-122.524	-25.0879	3.7917	0.2732	0.226	0.0052
cg12762862	97.3822	-243.609	-146.227	3.8495	0.4615	0.5001	0.1807
cg08638697	97.3408	-149.584	-51.6625	4.196	0.282	7.0851	1.7364
cg17168771	97.3273	-187.801	-90.4739	2.8757	0.2327	1.5585	1.0806
cg02621636	97.3141	-260.129	-162.815	3.9381	0.4614	0.3551	0.1379
cg22588144	97.2612	-366.049	-268.788	-3.7235	0.8365	7.8614	0.0675
cg04001520	97.0616	-203.126	-106.065	2.2022	0.252	1.1137	1.4609
cg01379237	96.9917	-173.059	-76.0673	2.8429	0.2402	1.5273	1.0493
cg04747517	96.8454	-123.343	-26.4978	-3.9327	0.2589	-0.9096	0.2518
cg10414006	96.8379	-181.279	-84.4411	3.6948	0.3302	1.173	0.1347
cg15731920	96.8241	-230.917	-134.093	2.7001	0.3963	-0.1451	0.1514
cg23830540	96.7974	-250.083	-153.285	1.824	0.3428	-0.2241	1.512
cg20158826	96.6479	-226.566	-129.918	2.325	0.285	0.4874	1.0718
cg23023378	96.6041	-178.584	-81.9797	4.1589	0.3244	7.092	2.3178
cg07448742	96.5998	-196.183	-99.5829	1.4377	0.2498	0.2037	1.319
cg03320844	96.5864	-109.638	-13.0513	1.855	0.2304	0.2456	0.1444
cg01684006	96.529	-144.847	-48.3183	3.9023	0.2968	-0.0567	0.0863
cg08203284	96.4806	-160.949	-64.4681	3.5495	0.2984	5.5145	2.4744
cg14164492	96.392	-204.277	-107.885	4.333	0.2983	2.7786	1.4958
cg02725001	96.2923	-230.884	-134.592	3.6562	0.2924	2.0439	1.347
cg09548495	96.2648	-176.821	-80.5565	2.3258	0.2391	1.1248	1.2609
cg11793977	96.2573	-273.012	-176.754	2.1727	0.3951	-0.2387	1.5197
cg13772768	96.2456	-286.497	-190.251	4.3732	0.5121	9.3518	1.7168
cg03076771	96.182	-181.354	-85.1716	-0.5813	0.2661	-1.8835	1.4043
cg07356488	95.9813	-147.953	-51.9716	3.5809	0.2957	0.2197	0.1699
cg10410121	95.9035	-190.112	-94.2089	3.289	0.2322	2.0523	1.1554
cg12561079	95.8865	-192.73	-96.8431	3.9535	0.317	2.0214	1.7574
cg08943116	95.8693	-167.099	-71.2299	1.9511	0.2376	0.6861	1.1474
cg14864519	95.8573	-99.5139	-3.6566	3.8315	0.2403	0.6769	0.1181
cg05643339	95.7501	-219.944	-124.194	1.395	0.3055	-0.2568	1.4053
cg21476000	95.7312	-246.361	-150.63	2.3743	0.3261	0.4946	1.4438
cg05578802	95.6955	-180.772	-85.0762	2.9363	0.2548	2.6179	1.8748
cg06701892	95.6221	-156.86	-60.8076	4.0104	0.3156	0.6241	0.0756
cg11582717	95.582	-197.095	-101.513	2.6377	0.2625	1.0683	0.957
cg15456414	95.568	-203.531	-107.963	3.0879	0.2774	1.5719	1.1196
cg25148347	95.3969	-192.17	-96.7733	3.2126	0.2671	1.6793	1.0427
cg13399741	95.3892	-201.453	-106.064	2.7902	0.2606	1.2917	1.2046
cg18514595	95.2514	-503.991	-408.74	0.1386	2.4896	-4.0521	0.2261
cg22491001	95.2386	-345.902	-250.664	3.7337	0.4723	1.1292	1.7938
cg07283896	95.1104	-169.601	-73.8168	-2.428	0.3339	0.6988	0.1696
cg02155655	95.086	-48.5776	46.5085	1.8643	0.1213	1.5314	0.7578
cg13564428	95.0257	-206.577	-111.551	2.5595	0.3642	0.207	0.2111
cg04908586	95.0164	-132.256	-37.2401	3.9723	0.2569	5.9097	1.8815
cg20300093	94.9593	-155.002	-60.0432	0.9895	0.2116	-0.1649	0.8704
cg25315493	94.9203	-117.914	-22.9932	3.292	0.2373	1.7874	1.4147
cg18762422	94.8623	-187.142	-92.28	3.2415	0.3641	0.1283	0.1355
cg09310733	94.8478	-299.228	-204.38	3.5955	0.5553	0.075	0.1965
cg18279341	94.7473	-194.417	-99.6699	1.8442	0.2557	2.4027	1.709
cg26969150	94.6782	-249.33	-154.652	3.2725	0.4008	0.6217	0.2124
cg18813778	94.678	-268.574	-173.896	2.6971	0.3845	0.41	1.4551
cg19265913	94.6513	-232.959	-138.308	3.2707	0.3318	1.8043	1.7527
cg24956452	94.624	-298.197	-203.573	3.1597	0.3379	1.1151	1.6115
cg05324774	94.4856	-144.323	-49.8372	2.904	0.2873	6.0992	2.2775
cg03386991	94.3861	-149.061	-54.6753	-4.1816	0.2863	-7.3525	1.463
cg04868734	94.2374	-136.724	-42.4865	2.8187	0.2479	1.208	0.2414
cg19001086	94.188	-153.101	-58.9131	2.6505	0.2365	1.3225	1.0292
cg12166080	94.1617	-206.328	-112.166	3.6199	0.2793	2.0553	1.2608
cg03761891	94.1269	-311.54	-217.413	3.6177	0.3631	1.2983	1.4929
cg00489066	94.0853	-209.679	-115.594	3.7854	0.2755	2.2384	1.1991
cg11637976	93.8317	-103.021	-9.1891	2.0579	0.2477	-0.5793	0.0582
cg08170141	93.767	-235.128	-141.361	4.14	0.412	4.2563	3.7
cg01458510	93.5407	-259.148	-165.608	2.8281	0.3609	0.8569	1.5379
cg01624128	93.4858	-105.599	-12.1134	3.8288	0.2326	1.968	1.4442
cg00340127	93.4568	-240.092	-146.635	2.0454	0.3545	0.1239	1.4904
cg20000946	93.4555	-180.519	-87.0635	4.9331	0.3316	8.7993	0.9808
cg07442736	93.4036	-201.52	-108.116	3.9406	0.3851	0.1718	0.1515
cg07525886	93.3964	-122.514	-29.1174	-0.3746	0.2005	-1.4385	0.9341
cg26393534	93.327	-205.132	-111.805	-0.0998	0.2894	-1.7233	1.2617
cg18451817	93.2738	-173.314	-80.0404	1.6037	0.2456	0.2626	1.068
cg18932968	93.1593	-268.608	-175.449	3.5285	0.3909	1.258	1.5757
cg23117085	93.1394	-327.079	-233.94	3.5222	0.3558	0.9206	1.5623
cg17825770	92.663	-156.95	-64.2869	3.218	0.2392	1.865	1.0558
cg07161061	92.6089	-181.265	-88.6559	2.3811	0.2406	0.8879	0.2875
cg19166759	92.6011	-114.424	-21.8057	3.1004	0.248	0.2712	0.2279
cg06815308	92.5765	-165.532	-72.9551	2.8203	0.255	2.6018	1.7155
cg00074348	92.5583	-242.231	-149.673	0.345	0.3387	-1.4978	1.4989
cg13158604	92.333	-183.33	-90.9974	2.9394	0.2411	1.9588	1.3249
cg24883219	92.2307	-415.918	-323.687	1.7042	0.703	-2.3008	0.4233
cg05608383	92.1926	-299.889	-207.696	3.8365	0.5339	0.5812	1.2879
cg08242024	92.1499	-250.459	-158.31	3.7161	0.2811	2.0065	1.1327
cg26896946	92.0796	-330.3	-238.221	-1.2001	1.5657	0.1975	0.1095
cg08426951	92.0363	-133.328	-41.2919	3.3795	0.2876	0.3512	0.0863
cg20743881	91.9996	-148.152	-56.1521	1.9168	0.2231	0.6858	0.9416
cg21120951	91.9951	-203.869	-111.874	2.6596	0.3328	0.5158	0.4073
cg07149267	91.9616	-135.423	-43.4615	4.0491	0.2752	1.019	1.2169
cg04998690	91.9559	-208.296	-116.34	2.9999	0.3686	0.7028	0.2003
cg04039177	91.9287	-195.105	-103.176	1.4953	0.2665	-0.0573	0.715
cg14642414	91.8964	-151.668	-59.7713	2.8211	0.1967	1.9129	1.0368
cg07859951	91.8177	-218.811	-126.993	3.7882	0.3245	2.0382	1.2526
cg24588468	91.7578	-337.559	-245.801	3.0785	0.6649	-0.1062	0.1343
cg14965064	91.6613	-215.045	-123.384	4.2099	0.2986	2.5724	1.2846
cg04815959	91.6267	-178.011	-86.3839	2.9308	0.2771	1.3546	1.2037
cg10965996	91.5444	-163.625	-72.0806	4.0531	0.3241	0.5008	0.1467
cg05613002	91.5138	-211.387	-119.873	-4.2712	0.3725	-7.1209	2.2389
cg13175736	91.4962	-214.491	-122.995	2.3181	0.2832	1.3168	1.6738
cg01962826	91.4718	-273.766	-182.294	2.5104	0.4013	0.0275	0.6846
cg17167920	91.4494	-204.684	-113.234	4.0046	0.3146	2.4822	1.5624
cg14819891	91.447	-105.06	-13.6131	0.0172	0.1771	-0.9386	0.8136
cg05817750	91.4284	-153.178	-61.7496	3.4443	0.2803	1.2967	1.1878
cg20413948	91.4214	-183.247	-91.8254	3.6104	0.3558	0.7697	0.1694
cg02497558	91.2805	-220.058	-128.777	2.6025	0.3428	1.0068	1.9516
cg24530527	91.2561	-255.245	-163.989	5.0864	0.4489	7.4354	2.7548
cg09074338	91.1174	-196.651	-105.534	2.1962	0.2617	0.6608	1.0001
cg27000944	90.9954	-278.116	-187.121	-1.818	0.4125	-0.6139	2.6687
cg11035303	90.9039	-420.56	-329.656	-3.5091	2.571	-5.2058	0.1931
cg26363935	90.8917	-236.577	-145.686	2.5071	0.3234	0.4884	1.0834
cg07786657	90.8597	-293.161	-202.301	0.4903	0.4045	2.7077	1.7302
cg08596532	90.7633	-215.602	-124.839	1.3675	0.2791	-0.1523	1.2422
cg10869879	90.7114	-233.555	-142.844	-1.9271	0.4167	-1.3353	3.7162
cg04566473	90.6678	-299.73	-209.062	3.8419	0.4761	0.4147	0.9494
cg02715021	90.6459	-219.41	-128.764	4.6812	0.3753	7.9297	0.8598
cg23458887	90.5881	-178.833	-88.2446	1.8512	0.2527	0.4905	1.1298
cg13449332	90.5871	-196.581	-105.994	1.8512	0.3005	0.3032	1.334
cg23477348	90.5715	-241.911	-151.34	-0.2499	0.3377	-2.0761	1.4905
cg01423722	90.563	-74.9369	15.6261	2.8172	0.2154	0.0203	0.1184
cg15172529	90.4182	-373.017	-282.598	-3.5712	0.5853	-0.2758	0.3971
cg12740910	90.4052	-184.623	-94.2173	2.487	0.2613	1.2074	1.196
cg04912316	90.4025	-193.481	-103.078	2.1123	0.3403	2.0572	2.8476
cg14146669	90.3573	-200.082	-109.725	2.5434	0.2817	1.0173	1.2105
cg16853564	90.3343	-216.034	-125.7	3.1107	0.3219	1.3319	1.1721
cg26566189	90.3222	-409.006	-318.684	-3.3827	0.6872	0.8367	0.8267
cg14988565	90.2997	-199.299	-108.999	-4.8772	0.3701	-7.9813	2.8144
cg01871427	90.2791	-202.575	-112.296	1.0305	0.2867	-0.4748	1.2875
cg11277148	90.2631	-110.959	-20.6957	-3.705	0.219	-4.549	1.7381
cg04398759	90.2329	-176.878	-86.645	2.9219	0.2457	1.734	1.2002
cg07437923	90.2039	-506.016	-415.812	-0.071	2.5888	-4.3572	0.225
cg23983173	90.1785	-167.789	-77.6108	-1.1302	0.237	-2.2331	1.1278
cg14511647	90.1252	-196.815	-106.69	3.0532	0.2814	1.6047	1.1801
cg07891911	90.0209	-110.02	-19.9992	-0.11	0.1926	-1.0753	0.9054
cg12309348	89.8827	-228.173	-138.29	2.5854	0.3256	0.8252	1.3983
cg14393502	89.7928	-84.0118	5.781	-4.2425	0.2204	-5.865	1.6866
cg23012654	89.7586	-317.468	-227.71	3.4814	0.3519	1.23	1.1878
cg08651003	89.7171	-209.08	-119.363	3.8187	0.2918	2.2976	1.3134
cg14871225	89.6346	-246.631	-156.997	-0.5732	0.3136	-2.2262	1.3785
cg05279387	89.5649	-178.656	-89.0917	1.244	0.2667	-0.0946	1.2
cg01303183	89.5171	-240.95	-151.433	2.9306	0.397	0.6541	0.2509
cg16262034	89.4652	-218.219	-128.754	4.2576	0.3732	1.596	1.1316
cg10670430	89.4238	-236.671	-147.247	-0.3896	0.3301	-2.0011	1.516
cg05361594	89.3999	-174.443	-85.0431	3.739	0.2548	2.4253	1.0803
cg18720828	89.3253	-176.92	-87.5945	2.9379	0.3304	0.4728	1.2351
cg05475485	89.2989	-115.752	-25.0342	3.1394	0.2472	1.5578	1.5457
cg02698668	89.2826	-111.251	-21.9684	-0.3676	0.2079	-1.5729	0.9021
cg10141789	89.2047	-179.145	-89.9399	2.8863	0.2905	1.1819	1.2347
cg15463989	89.1955	-167.802	-78.6061	3.2369	0.2747	1.7813	1.1698
cg00889363	89.0584	-105.924	-16.8657	-0.1449	0.1929	-1.1043	0.9113
cg21992044	88.8958	-260.937	-172.041	3.9601	0.3575	2.1544	1.6637
cg12929160	88.8835	-171.542	-82.6582	-0.7865	0.2549	-2.1293	1.1232
cg00394522	88.8286	-184.753	-95.9246	3.3896	0.2439	2.2856	1.1954
cg11886639	88.8201	-230.835	-142.015	2.7709	0.335	0.9662	1.3787
cg08491575	88.8167	-147.349	-58.5322	2.834	0.2245	1.6605	0.9685
cg26773954	88.7692	-413.429	-324.66	4.2392	0.4458	0.671	1.6906
cg07672065	88.5872	-130.935	-42.348	0.8471	0.1932	0.0097	0.999
cg03277153	88.5108	-220.109	-131.598	2.3719	0.3101	0.8213	1.3385
cg25924139	88.4925	-122.276	-33.7837	3.4551	0.1991	2.4491	0.9045
cg14643147	88.4752	-165.322	-76.8469	3.3469	0.3274	-0.2291	0.3833
cg13474719	88.4137	-198.301	-109.888	3.0026	0.2934	1.4687	1.2008
cg11136592	88.3136	-339.608	-251.294	3.3895	0.542	0.2056	0.5442
cg04280969	88.2949	-186.181	-97.8859	-4.1967	0.3513	-0.736	0.6682
cg09198968	88.2014	-229.715	-141.514	3.1352	0.3992	0.6241	0.1616
cg03263337	88.1675	-240.633	-152.465	1.0788	0.3414	-0.8256	1.335
cg20161965	88.0929	-225.736	-137.643	3.1199	0.393	6.6265	0.9576
cg22237495	88.0121	-194.184	-106.171	3.097	0.3265	1.5501	1.5403
cg03693561	87.9625	-312.098	-224.136	2.7656	0.5247	0.7075	2.8939
cg25052777	87.9524	-264.434	-176.481	2.8291	0.3834	0.4691	0.7905
cg15150193	87.9433	-189.181	-101.237	3.6357	0.3289	1.5281	0.224
cg04972513	87.8404	-89.9782	-2.1378	-0.3525	0.1976	-1.3607	1.0468
cg07819331	87.8225	-198.099	-110.276	-1.1833	0.2963	-2.6282	1.3262
cg23322161	87.8059	-254.426	-166.62	2.2853	0.4253	-0.3831	1.1416
cg02620335	87.7277	-192.389	-104.662	2.1285	0.3527	0.0298	0.1936
cg19740240	87.722	-266.503	-178.781	3.6578	0.3719	1.6956	1.5758
cg24921221	87.6988	-180.004	-92.3055	-0.1013	0.2615	-1.2914	1.2738
cg23304464	87.6933	-286.021	-198.328	2.9029	0.4287	0.2659	1.3132
cg05870645	87.6807	-131.204	-43.5231	3.7154	0.2928	0.0999	0.0541
cg09880331	87.6624	-184.171	-96.5088	0.8919	0.3619	5.6929	0.2718
cg18764836	87.6099	-117.029	-29.4194	2.8177	0.2324	2.079	1.4191
cg22901919	87.5936	-310.149	-222.555	2.6425	0.3562	0.2892	0.7362
cg02489478	87.5369	-204.158	-116.621	2.7666	0.2844	1.0897	1.0544
cg20388329	87.486	-328.989	-241.503	3.8109	0.5244	0.6423	0.6974
cg17492395	87.2482	-334.503	-247.255	2.5957	0.5302	0.1285	2.4691
cg13005228	87.145	-182.018	-94.8725	2.8292	0.2582	1.4263	1.0104
cg17565299	87.1371	-123.549	-36.412	1.7365	0.2399	0.4906	1.2789
cg08723637	87.1168	-145.079	-57.9618	2.3748	0.293	0.0505	2.0031
cg12241733	87.1168	-207.986	-120.869	3.117	0.288	1.6929	1.3163
cg04812347	86.965	-306.381	-219.416	-1.6059	0.5799	1.8714	1.4075
cg04014997	86.9576	-96.4025	-9.4449	3.6716	0.247	0.5904	0.1064
cg20096872	86.9304	-145.941	-58.1954	2.1025	0.2646	0.6032	0.1485
cg16838967	86.8843	-151.893	-65.009	2.1788	0.2818	-0.0256	0.2604
cg02042823	86.7333	-138.77	-52.0372	3.6497	0.2851	0.5688	0.7751
cg00767201	86.7302	-258.956	-172.226	1.3019	0.3886	-0.774	1.5819
cg03562736	86.686	-137.417	-50.7307	1.8335	0.2596	0.0121	1.4196
cg12822583	86.5994	-206.381	-119.782	-4.3917	0.3836	-6.957	2.5601
cg15765380	86.5592	-191.172	-104.612	-0.8183	0.2734	-2.2771	1.136
cg20099054	86.5577	-225.793	-139.236	-6.0976	0.4351	-11.0165	2.53
cg13928961	86.5175	-198.691	-112.174	3.303	0.263	2.1414	1.3237
cg24629438	86.2385	-201.032	-114.794	3.1362	0.2897	1.655	1.2202
cg19392326	86.1828	-75.3097	10.8731	2.844	0.2199	0.5727	0.2153
cg26190386	86.1771	-252.53	-166.353	2.3744	0.3317	0.4516	1.192
cg25856811	86.1687	-216.887	-130.719	1.1153	0.3238	-0.6025	1.3022
cg21107767	86.0646	-258.213	-172.149	0.7934	0.3734	-1.0692	1.5462
cg15537436	86.0206	-198.813	-112.793	-4.6274	0.3886	-7.5786	3.5168
cg20936695	85.9974	-110.402	-24.4047	-4.1281	0.2626	-0.8708	0.1294
cg07158658	85.9549	-150.509	-64.5541	3.7876	0.3145	0.4797	0.1247
cg03742250	85.8381	-276.981	-191.142	3.5268	0.4093	1.2931	1.5522
cg13835852	85.8184	-215.576	-129.757	2.8354	0.2976	1.6568	1.5405
cg13526248	85.7589	-263.063	-177.304	3.2316	0.3493	1.2573	1.2573
cg05956452	85.7111	-142.151	-56.2136	4.0139	0.262	5.1476	1.6561
cg14116129	85.668	-215.521	-129.853	-0.1347	0.2906	-1.7791	1.2265
cg27179353	85.6563	-212.293	-126.637	3.0402	0.3128	1.442	1.2835
cg24769403	85.6357	-216.931	-131.296	-4.0798	0.4029	-1.82	2.8392
cg09006039	85.6279	-224.427	-138.799	2.7493	0.3294	0.9965	1.2923
cg21952119	85.5867	-186.167	-100.581	4.4265	0.3439	5.559	3.0962
cg22798400	85.5786	-163.525	-77.9464	2.0981	0.2498	0.8017	1.0808
cg11688696	85.5719	-203.5	-117.928	-3.1547	0.3925	-7.0186	2.8865
cg04785083	85.4422	-249.005	-163.562	-3.8274	0.4512	-0.8847	2.0808
cg08410227	85.401	-156.961	-71.5603	-0.0335	0.2373	-1.3225	0.9501
cg22537334	85.397	-191.214	-105.817	2.7236	0.3777	0.206	0.0693
cg03903647	85.3659	-85.0515	0.5411	-4.1991	0.2243	-6.4994	1.4862
cg12558835	85.3286	-194.996	-109.667	2.1589	0.2874	0.6146	1.1426
cg20993966	85.3199	-202.624	-117.304	3.9711	0.3888	7.8187	1.9176
cg26482609	85.2953	-209.329	-124.034	3.4371	0.2859	1.9846	1.2051
cg13289321	85.2608	-134.871	-49.6103	3.2477	0.2969	-0.435	0.1122
cg04628465	85.1123	-184.311	-99.1983	4.4759	0.3534	7.04	2.5032
cg03975447	85.0345	-188.791	-103.756	3.7078	0.3572	4.5967	3.4133
cg04417708	85.0288	-405.38	-320.351	1.6933	1.9248	3.8498	0.1772
cg10471825	85.0149	-237.227	-152.212	1.9026	0.3523	0.0332	1.3525
cg18584561	85	-425.802	-340.802	-0.9673	1.7338	-3.7825	0.167
cg15587947	84.9145	-229.009	-144.094	2.0235	0.3274	0.0338	0.6334
cg14120075	84.9012	-76.3492	8.552	1.3264	0.2336	-0.5845	0.0202
cg05845757	84.8971	-241.213	-156.316	5.7064	0.479	10.9048	0.456
cg26225421	84.7776	-205.355	-120.578	3.4383	0.2748	2.3485	1.3816
cg06524846	84.7764	-189.563	-104.787	2.1124	0.2944	0.6656	1.2583
cg13599734	84.7669	-200.316	-115.549	-0.94	0.2939	-2.4889	1.1404
cg07685034	84.7526	-192.662	-107.909	1.7349	0.2848	0.2753	1.2242
cg21226754	84.6923	-244.338	-159.645	3.6618	0.4152	1.1241	0.8
cg19748436	84.6536	-237.289	-152.635	3.0356	0.3475	1.4261	1.5574
cg03894975	84.6075	-73.5766	11.0309	-3.4326	0.2109	-4.9561	1.5507
cg06679265	84.5923	-146.207	-61.6143	-4.4399	0.3015	-1.8993	0.1832
cg03542797	84.5897	-210.538	-125.948	3.364	0.333	1.6083	1.1514
cg11403338	84.5454	-228.868	-144.322	3.2053	0.4252	7.5428	0.3386
cg09997530	84.4053	-194.945	-110.54	2.3907	0.2683	1.0875	1.2509
cg01728951	84.302	-147.159	-62.8573	4.511	0.2917	3.4501	2.2798
cg11516613	84.2824	-188.522	-104.24	2.7051	0.3159	0.822	0.3197
cg10128479	84.2716	-116.465	-32.1932	0.8622	0.203	-0.0487	0.9022
cg19061112	84.2692	-219.563	-135.293	1.9876	0.3261	0.3524	1.4032
cg00014333	84.2579	-227.553	-143.296	1.2992	0.3326	-0.4011	1.3669
cg17299636	84.2349	-234.412	-150.177	3.1566	0.318	1.798	1.4583
cg06338523	84.184	-192.578	-108.394	3.416	0.2762	2.5441	1.55
cg06109482	84.1175	-235.041	-150.924	-0.6242	0.3109	-2.1847	1.3169
cg14166131	84.0395	-190.771	-106.732	0.0435	0.283	-1.4125	1.2191
cg02839896	84.0178	-124.067	-40.0492	2.3668	0.2461	0.9261	1.0498
cg05045027	83.9828	-158.267	-74.2838	-0.501	0.2492	-1.7235	1.0627
cg09580153	83.9656	-387.473	-303.508	5.4019	0.7922	1.2906	0.336
cg01957150	83.8706	-115.951	-32.0806	2.654	0.2257	1.5109	0.9621
cg00888818	83.8353	-166.89	-83.0549	1.6632	0.2536	0.3048	0.9969
cg17722719	83.7883	-207.895	-124.106	-3.9438	0.3791	-6.296	2.2372
cg20794208	83.7719	-388.016	-304.244	0.025	0.8215	-4.5005	0.2453
cg02228492	83.6587	-228.642	-144.984	1.6682	0.3306	0.2763	1.572
cg06202470	83.5676	-268.962	-185.394	3.5674	0.3725	1.4968	0.2732
cg01634423	83.5395	-205.311	-121.772	4.1961	0.2878	2.9325	1.3537
cg21572688	83.4738	-260.916	-177.442	3.4817	0.414	1.2736	1.5937
cg03096785	83.4148	-240.915	-157.5	3.0048	0.3269	1.1239	1.0998
cg05202068	83.392	-136.165	-52.7732	2.9535	0.2891	6.6273	0.8579
cg21011794	83.3411	-203.62	-120.279	3.1365	0.2845	1.712	1.1126
cg16889990	83.2815	-220.208	-136.927	4.8155	0.4294	1.7091	0.1363
cg19152818	83.2689	-134.362	-51.0931	3.2927	0.3018	0.3107	0.074
cg01943585	83.2566	-108.489	-25.2322	3.9119	0.2623	1.3104	0.3371
cg06324129	83.2564	-179.234	-95.9774	3.3972	0.3111	1.921	1.6126
cg05266321	83.1826	-264.95	-181.767	2.4813	0.4185	0.4466	1.7468
cg02888060	83.0169	-134.202	-51.185	2.7737	0.2015	1.7445	0.9029
cg10941835	82.8956	-208.102	-125.206	4.4852	0.4163	8.5051	3.4756
cg20681688	82.8674	-344.44	-261.572	2.2175	0.7683	-0.776	0.1383
cg26282047	82.8669	-120.616	-37.7488	-0.2097	0.1846	-0.8019	0.997
cg08581004	82.8654	-264.887	-182.021	1.8423	0.3165	-0.2593	0.6174
cg26097711	82.8536	-153.522	-70.6684	2.7385	0.3246	0.3369	0.1149
cg14733637	82.6545	-245.011	-162.356	2.3398	0.3691	1.4165	2.1196
cg10702366	82.6469	-210.105	-127.458	3.098	0.3584	0.6457	0.6188
cg11608150	82.6152	-397.077	-314.462	-1.6666	2.123	0.0039	0.1481
cg20679403	82.6005	-299.867	-217.267	2.1478	0.396	-0.1997	1.1668
cg11861387	82.586	-310.862	-228.276	-2.4155	0.4914	0.1741	0.2427
cg20286956	82.5587	-213.942	-131.384	1.6582	0.4187	-2.228	3.1456
cg18712599	82.5531	-242.583	-160.03	3.2108	0.3219	1.3397	0.8224
cg04657470	82.5507	-313.884	-231.333	-1.6219	0.4617	-4.5769	1.0811
cg09549987	82.5357	-374.271	-291.736	1.6471	0.5777	-2.0108	0.6427
cg23727079	82.4715	-465.731	-383.259	0.6698	1.0931	-4.8839	0.372
cg15007809	82.3274	-201.504	-119.177	3.7802	0.3417	2.0639	1.2812
cg23281729	82.2965	-191.091	-108.794	-4.0167	0.3375	-2.2149	1.2858
cg21390082	82.2524	-298.496	-216.243	0.9742	0.5695	4.4345	2.7704
cg26357403	82.2106	-256.682	-174.471	1.8989	0.39	-0.0321	1.5645
cg24412204	82.1298	-275.841	-193.711	1.9765	0.2918	0.1731	0.958
cg26753302	82.0935	-168.757	-86.6635	3.4061	0.2374	2.2616	1.0287
cg15046675	82.0573	-137.848	-55.7907	-3.8284	0.2938	-0.1874	0.9511
cg10260711	82.0212	-225.659	-143.638	1.712	0.2849	0.2692	1.1147
cg25161252	81.9717	-220.825	-138.853	2.3802	0.3635	0.088	0.8908
cg15701612	81.9387	-226.246	-144.308	1.5608	0.4618	7.225	0.0456
cg14925012	81.887	-117.503	-35.6156	-4.2947	0.2532	-5.9819	1.4366
cg09627302	81.819	-186.476	-104.657	2.5415	0.3112	1.0483	1.3429
cg15765638	81.8026	-382.105	-300.302	3.029	0.7935	-0.3937	0.1489
cg01741999	81.7762	-266.331	-184.555	0.4047	1.317	0.9242	0.094
cg24719853	81.7582	-114.888	-33.1301	3.8328	0.2707	0.4846	0.1221
cg02363960	81.7407	-245.028	-163.287	1.7375	0.3734	-0.0774	1.4902
cg10251446	81.7259	-223.246	-141.52	3.9807	0.3934	4.0979	2.5965
cg25906332	81.6981	-72.2507	9.4474	-4.5926	0.2176	-3.2179	1.7887
cg15858166	81.6931	-251.579	-169.886	1.7186	0.3826	-0.3624	1.4611
cg20087457	81.6752	-130.778	-49.1031	3.1845	0.2006	2.2298	0.9169
cg18279126	81.6656	-117.369	-35.7033	3.4776	0.2646	0.727	0.6567
cg19767020	81.511	-128.797	-47.2862	2.3684	0.2056	1.3358	0.8492
cg21921978	81.4789	-171.925	-90.4459	2.1647	0.2349	0.8733	0.7561
cg11022513	81.4518	-115.925	-34.4737	2.7916	0.2621	0.0878	0.6706
cg00332305	81.2569	-316.017	-234.76	3.2532	0.5728	0.1883	0.1471
cg02581302	81.1489	-149.879	-68.73	2.9114	0.3085	4.3253	3.302
cg13558105	81.041	-104.537	-22.5039	2.9546	0.1849	2.1652	0.8221
cg06713076	80.9996	-226.468	-145.468	3.1267	0.3184	1.8399	1.6051
cg02014396	80.9984	-156.377	-75.3784	3.6613	0.2359	2.5108	0.9534
cg06458258	80.9609	-273.038	-192.077	2.5783	0.4389	-0.0457	1.5385
cg04228998	80.9313	-155.619	-74.6876	3.3482	0.3353	0.0665	0.0531
cg15025569	80.9183	-267.745	-186.827	3.0715	0.402	1.1078	1.6737
cg16279529	80.895	-216.743	-135.848	3.2956	0.3227	1.5888	1.2528
cg03971661	80.8499	-205.688	-124.838	2.6839	0.3135	1.997	1.9197
cg08021393	80.846	-183.894	-103.049	1.3571	0.3475	1.9945	2.8313
cg21958090	80.7761	-174.226	-93.4495	3.0431	0.2604	1.4736	0.498
cg23369555	80.7589	-133.463	-52.7039	4.1902	0.222	3.2006	0.9863
cg06715410	80.7147	-279.313	-198.599	1.131	0.3433	-0.7438	1.2845
cg00467278	80.6365	-185.853	-105.217	4.0767	0.3235	2.3591	1.6479
cg04785902	80.6048	-219.892	-139.287	3.1697	0.3316	1.6862	1.4739
cg13614060	80.5741	-192.319	-111.745	2.7523	0.2853	1.3536	1.2015
cg13198342	80.55	-141.018	-60.4682	2.8065	0.2881	3.5132	2.6265
cg20892840	80.4678	-214.079	-133.611	1.5914	0.3706	-0.2265	1.7894
cg01074083	80.4168	-463.372	-382.956	1.4194	2.5847	3.9698	0.1983
cg22337920	80.4036	-174.016	-93.612	1.9888	0.2814	0.5093	0.839
cg23247274	80.3644	-357.072	-276.707	-5.1522	0.6337	-1.9041	0.2779
cg14151372	80.3607	-190.857	-110.497	1.5776	0.2965	0.0811	1.1581
cg26834192	80.3569	-73.7983	6.9845	2.5671	0.1965	1.2378	0.1325
cg02096220	80.3509	-435.821	-355.47	1.6238	2.509	3.5819	0.2069
cg05957781	80.1969	-339.049	-258.852	4.2243	0.4455	1.5852	1.6067
cg00545705	80.1346	-217.452	-137.317	2.3232	0.3057	0.9288	1.3315
cg13460934	80.1023	-222.292	-142.19	2.3096	0.3371	0.6353	1.2841
cg21468416	79.9318	-106.481	-26.549	-1.0126	0.1942	-2.0004	0.7818
cg10238603	79.8592	-180.743	-100.883	4.4863	0.3511	1.9469	0.444
cg17518965	79.8566	-138.125	-58.2681	-5.0323	0.2895	-4.7397	2.8698
cg21411075	79.7818	-234.219	-154.437	-4.3074	0.4588	-7.4326	2.8872
cg16652531	79.7792	-198.825	-119.046	3.399	0.3908	4.6151	3.4976
cg03916490	79.7094	-364.869	-285.16	2.1189	1.7809	3.3864	0.1386
cg07000567	79.6675	-199.487	-119.82	0.962	0.2935	-0.4703	1.1908
cg10701801	79.5626	-430.348	-350.786	-3.2846	1.1058	0.9394	0.1765
cg10794991	79.548	-188.095	-108.547	3.7685	0.3656	5.985	2.0964
cg27639199	79.528	-473.333	-393.805	0.2339	2.0676	-3.5116	0.2189
cg25007939	79.4892	-155.978	-76.4887	-4.9601	0.3123	-7.196	1.888
cg20329486	79.4294	-223.02	-143.591	3.4579	0.3264	1.8414	1.3488
cg06462220	79.4146	-222.729	-143.315	-2.3278	0.3376	-3.9601	1.3564
cg06614469	79.4109	-85.6529	-5.8723	-3.507	0.234	-0.6532	0.2952
cg20829055	79.4071	-247.681	-168.274	3.9712	0.45	2.4095	2.9094
cg25188166	79.4046	-422.952	-343.547	1.032	2.2113	2.9501	0.1751
cg00471768	79.3623	-237.466	-158.103	3.1244	0.4172	3.204	2.7992
cg24356530	79.2824	-125.239	-44.526	2.9557	0.2239	1.8929	0.833
cg11130432	79.1972	-135.234	-56.0365	3.8331	0.2734	2.0646	0.3497
cg24943329	79.1755	-125.466	-46.2908	-3.8061	0.2833	-6.0378	2.3669
cg22964496	79.1198	-202.507	-123.387	3.2891	0.3155	1.6192	1.0794
cg05865327	78.9441	-421.339	-342.395	1.6502	2.2115	3.573	0.1638
cg02941781	78.9314	-88.4305	-9.4991	-3.9394	0.2314	-5.7687	1.581
cg05539101	78.8286	-155.107	-76.2782	2.2	0.3159	-0.0546	0.2969
cg04992191	78.8239	-154.754	-75.9305	3.1898	0.2547	1.903	0.9201
cg05046377	78.8004	-213.13	-134.329	2.137	0.3382	0.3784	1.2652
cg13768953	78.767	-209.591	-130.824	0.9557	0.4014	3.5285	2.7741
cg27004195	78.7643	-191.989	-113.225	2.5556	0.2965	0.9766	1.0933
cg11114487	78.7176	-149.677	-70.9596	2.7997	0.2339	1.7872	1.0188
cg02950621	78.7149	-335.139	-256.424	5.0774	0.5241	2.0058	1.0729
cg15029935	78.713	-136.186	-57.4729	1.1896	0.2452	0.0351	1.0708
cg05149614	78.7108	-211.837	-133.126	3.6682	0.3125	2.1065	1.1728
cg26250461	78.7016	-150.289	-71.5877	2.7634	0.2422	1.487	0.9492
cg15191798	78.6503	-259.294	-180.644	-2.4431	0.5066	-0.8789	4.2001
cg13353245	78.6487	-139.416	-60.7672	-4.6726	0.3034	-8.4869	0.3395
cg25306932	78.6009	-192.869	-114.268	1.1585	0.2979	-0.3202	1.1979
cg07399537	78.4947	-62.99	15.5047	0.8347	0.1989	-0.5299	0.1627
cg09517809	78.4746	-134.059	-55.584	2.9363	0.2932	0.127	2.0216
cg13192013	78.453	-154.331	-75.8782	1.6036	0.2911	1.6784	2.2468
cg27004521	78.4025	-128.015	-49.6123	3.7253	0.2988	0.9098	0.1592
cg14452875	78.3884	-124.241	-45.8525	-4.1435	0.2877	-7.6105	0.0908
cg05791790	78.3661	-193.881	-115.515	3.2033	0.2975	1.6984	1.1224
cg05497857	78.3321	-122.609	-43.7057	4.6458	0.2837	7.2362	2.067
cg24209874	78.3036	-211.724	-133.421	3.6055	0.397	1.264	1.5283
cg14855367	78.2305	-265.308	-187.077	2.754	0.3969	0.9408	1.6811
cg14876906	78.2278	-118.708	-40.4798	3.4046	0.258	0.9796	0.6591
cg10613815	78.1163	-209.77	-131.654	1.1379	0.4105	-1.5429	1.679
cg03644281	78.0532	-428.037	-349.984	6.1039	1.0353	1.1536	0.3078
cg05466469	77.9203	-120.052	-42.1322	3.059	0.2847	0.3287	0.135
cg18538751	77.8632	-151.365	-73.5016	1.2294	0.2516	0.2136	1.1777
cg00117012	77.7757	-266.698	-188.922	2.4047	0.5455	-1.7192	0.3163
cg16138557	77.7305	-152.043	-74.3122	2.2587	0.2502	1.0697	0.9975
cg26865084	77.7146	-233.015	-155.3	1.1782	0.337	-0.5187	1.1656
cg10256839	77.6994	-172.253	-94.5533	1.36	0.2611	0.0236	0.9397
cg00644847	77.6938	-187.78	-110.086	-0.2323	0.3011	-1.7333	1.1401
cg00563352	77.5704	-270.068	-192.498	2.8994	0.4178	0.7956	1.5313
cg00658743	77.5252	-263.738	-186.212	0.5232	0.4202	-1.5172	1.5932
cg14160016	77.4318	-128.386	-50.6534	4.3134	0.3001	0.9164	0.1549
cg20597172	77.4291	-175.53	-98.1006	2.6934	0.2669	1.5903	1.2027
cg07757094	77.3978	-194.54	-117.142	2.183	0.2805	0.7776	1.0099
cg02975187	77.3522	-182.005	-104.652	3.5975	0.2959	1.9263	1.1226
cg23947138	77.3448	-397.775	-320.43	1.3384	1.9666	3.2879	0.1806
cg01469715	77.3369	-222.831	-145.494	2.8156	0.3297	1.1812	1.1339
cg09887953	77.2996	-236.171	-158.871	2.7495	0.3072	0.9835	0.8905
cg14150915	77.2668	-92.9813	-15.7145	-4.1244	0.2379	-5.9305	1.5529
cg21653132	77.2559	-125.778	-48.5223	-4.4381	0.2912	-7.8216	1.9984
cg05187003	77.2262	-286.142	-208.916	-0.0543	1.417	0.4583	0.1087
cg19651706	77.1845	-181.315	-104.131	3.2773	0.3611	4.5072	2.9318
