# Supplementary material for: Heritable DNA methylation marks associated with susceptibility to breast cancer
Source: Nat Commun. 2018 Feb 28;9:867. doi: 10.1038/s41467-018-03058-6 (PMC5830448; doi:10.1038/s41467-018-03058-6)
Supplement: Supplementary file 5 — Supplementary Data 2 [file 41467_2018_3058_MOESM5_ESM.xlsx]

## Sheet: Sheet1
Supplementary Data 2
Families and participants included in this study. Families and individuals were deidentified.
Family ID	Sample ID	Affected status	Source of DNA
Fam_1	1	Unaffected	BP
Fam_1	2	Affected	BP
Fam_1	3	Unaffected	BP
Fam_1	4	Affected	BP
Fam_1	5	Unaffected	BP
Fam_1	6	Affected	LCL
Fam_2	1	Affected	BP
Fam_2	2	Affected	BP
Fam_2	3	Affected	BP
Fam_2	4	Unaffected	BP
Fam_2	5	Affected	BP
Fam_2	6	Affected	BP
Fam_3	1	Unaffected	LCL
Fam_3	2	Affected	BP
Fam_3	3	Unaffected	BP
Fam_3	4	Affected	BP
Fam_3	5	Unaffected	BP
Fam_3	6	Affected	LCL
Fam_3	7	Unaffected	BP
Fam_3	8	Affected	LCL
Fam_3	9	Affected	BP
Fam_3	10	Unaffected	BP
Fam_3	11	Affected	LCL
Fam_4	1	Affected	BP
Fam_4	2	Unaffected	BP
Fam_4	3	Unaffected	BP
Fam_4	4	Affected	BP
Fam_4	5	Unaffected	BP
Fam_5	1	Unaffected	BP
Fam_5	2	Affected	BP
Fam_5	3	Unaffected	BP
Fam_5	4	Affected	BP
Fam_6	1	Affected	BP
Fam_6	2	Affected	BP
Fam_6	3	Unaffected	BP
Fam_7	1	Unaffected	BP
Fam_7	2	Affected	BP
Fam_7	3	Unaffected	BP
Fam_7	4	Affected	BP
Fam_7	5	Unaffected	BP
Fam_8	1	Affected	BP
Fam_8	2	Unaffected	BP
Fam_8	3	Affected	BP
Fam_8	4	Unaffected	BP
Fam_8	5	Affected	BP
Fam_8	6	Unaffected	BP
Fam_8	7	Unaffected	BP
Fam_9	1	Affected	BP
Fam_9	2	Unaffected	BP
Fam_9	3	Affected	BP
Fam_9	4	Unaffected	BP
Fam_9	5	Affected	BP
Fam_9	6	Unaffected	BP
Fam_9	7	Affected	BP
Fam_9	8	Unaffected	BP
Fam_9	9	Unaffected	BP
Fam_9	10	Unaffected	LCL
Fam_9	11	Affected	BP
Fam_10	1	Affected	BP
Fam_10	2	Unaffected	BP
Fam_10	3	Affected	BP
Fam_10	4	Unaffected	BP
Fam_10	5	Affected	BP
Fam_10	6	Unaffected	BP
Fam_10	7	Unaffected	BP
Fam_10	8	Unaffected	BP
Fam_11	1	Unaffected	BP
Fam_11	2	Affected	BP
Fam_11	3	Unaffected	BP
Fam_11	4	Affected	BP
Fam_11	5	Unaffected	BP
Fam_11	6	Affected	BP
Fam_12	1	Affected	BP
Fam_12	2	Unaffected	BP
Fam_12	3	Unaffected	BP
Fam_12	4	Affected	BP
Fam_12	5	Unaffected	BP
Fam_12	6	Affected	BP
Fam_12	7	Unaffected	BP
Fam_12	8	Affected	BP
Fam_13	1	Unaffected	BP
Fam_13	2	Unaffected	BP
Fam_13	3	Affected	BP
Fam_13	4	Unaffected	BP
Fam_13	5	Affected	BP
Fam_13	6	Unaffected	BP
Fam_13	7	Affected	BP
Fam_13	8	Unaffected	BP
Fam_13	9	Affected	BP
Fam_13	10	Unaffected	BP
Fam_13	11	Affected	BP
Fam_13	12	Unaffected	BP
Fam_13	13	Affected	BP
Fam_14	1	Affected	BP
Fam_14	2	Unaffected	BP
Fam_14	3	Unaffected	LCL
Fam_14	4	Unaffected	BP
Fam_14	5	Affected	LCL
Fam_14	6	Unaffected	BP
Fam_14	7	Affected	BP
Fam_14	8	Unaffected	BP
Fam_14	9	Affected	BP
Fam_14	10	Unaffected	BP
Fam_14	11	Affected	BP
Fam_14	12	Unaffected	BP
Fam_14	13	Unaffected	BP
Fam_15	1	Unaffected	BP
Fam_15	2	Affected	BP
Fam_15	3	Unaffected	BP
Fam_15	4	Affected	BP
Fam_15	5	Unaffected	BP
Fam_15	6	Affected	BP
Fam_15	7	Unaffected	BP
Fam_16	1	Affected	LCL
Fam_16	2	Unaffected	BP
Fam_16	3	Affected	BP
Fam_16	4	Affected	BP
Fam_16	5	Unaffected	BP
Fam_16	6	Affected	BP
Fam_16	7	Unaffected	BP
Fam_16	8	Affected	BP
Fam_16	9	Unaffected	BP
Fam_17	1	Affected	BP
Fam_17	2	Unaffected	BP
Fam_17	3	Affected	BP
Fam_17	4	Unaffected	BP
Fam_17	5	Affected	LCL
Fam_17	6	Unaffected	BP
Fam_18	1	Unaffected	BP
Fam_18	2	Unaffected	BP
Fam_18	3	Affected	BP
Fam_18	4	Unaffected	BP
Fam_18	5	Unaffected	BP
Fam_18	6	Affected	BP
Fam_19	1	Affected	BP
Fam_19	2	Unaffected	BP
Fam_19	3	Affected	BP
Fam_19	4	Unaffected	BP
Fam_19	5	Affected	BP
Fam_19	6	Unaffected	BP
Fam_19	7	Unaffected	BP
Fam_20	1	Unaffected	BP
Fam_20	2	Affected	LCL
Fam_20	3	Unaffected	BP
Fam_20	4	Affected	BP
Fam_20	5	Unaffected	BP
Fam_20	6	Affected	BP
Fam_21	1	Affected	BC
Fam_21	2	Unaffected	WB
Fam_21	3	Affected	WB
Fam_21	4	Unaffected	WB
Fam_21	5	Unaffected	WB
Fam_21	6	Affected	WB
Fam_21	7	Unaffected	WB
Fam_21	8	Unaffected	WB
Fam_21	9	Unaffected	WB
Fam_21	10	Unaffected	WB
Fam_21	11	Unaffected	WB
Fam_21	12	Unaffected	WB
Fam_21	13	Unaffected	WB
Fam_21	14	Affected	WB
Fam_21	15	Unaffected	WB
Fam_21	16	Unaffected	WB
Fam_21	17	Affected	NL
Fam_21	18	Affected	WB
Fam_21	19	Unaffected	WB
Fam_21	20	Unaffected	WB
Fam_21	21	Unaffected	WB
Fam_21	22	Unaffected	WB
Fam_22	1	Affected	WB
Fam_22	2	Unaffected	WB
Fam_22	3	Unaffected	WB
Fam_22	4	Unaffected	WB
Fam_22	5	Unaffected	WB
Fam_22	6	Unaffected	WB
Fam_22	7	Unaffected	WB
Fam_22	8	Affected	WB
Fam_22	9	Unaffected	WB
Fam_22	10	Unaffected	WB
Fam_22	11	Unaffected	WB
Fam_22	12	Unaffected	WB
Fam_22	13	Unaffected	WB
Fam_22	14	Unaffected	WB
Fam_22	15	Unaffected	WB
Fam_22	16	Unaffected	WB
Fam_22	17	Unaffected	WB
Fam_23	1	Affected	NL
Fam_23	2	Unaffected	NL
Fam_23	3	Unaffected	NL
Fam_23	4	Affected	WB
Fam_23	5	Affected	WB
Fam_24	1	Affected	LCL
Fam_24	2	Unaffected	WB
Fam_24	3	Unaffected	WB
Fam_24	4	Unaffected	WB
Fam_24	5	Unaffected	WB
Fam_24	6	Unaffected	WB
Fam_24	7	Affected	WB
Fam_24	8	Affected	WB
Fam_24	9	Unaffected	WB
Fam_24	10	Unaffected	WB
Fam_24	11	Affected	WB
Fam_24	12	Unaffected	WB
Fam_24	13	Unaffected	WB
Fam_25	1	Unaffected	WB
Fam_25	2	Affected	WB
Fam_25	3	Affected	LCL
Fam_25	4	Unaffected	WB
Fam_25	5	Unaffected	WB
Fam_25	6	Unaffected	NL
WB, whole peripheral blood; LCL, EBV transformed lymphoblastoid cell line;
BP, blood pellet (nucleated cells); NL, non lymphocyte blood fraction.
